# Supplementary material for: Arg1 from Cryptococcus neoformans lacks PI3 kinase activity and conveys virulence roles via its IP3-4 kinase activity
Source: mBio. 2024 May 14;15(6):e00608-24. doi: 10.1128/mbio.00608-24 (PMC11237472; doi:10.1128/mbio.00608-24)
Supplement: Table S1 — Proteins identified by mass spectrometry in the GFP trap pulldowns and their abundance in the tagged (Arg1) versus non-tagged (H99) strain. [file mbio.00608-24-s0002.xlsx]

## Sheet: MS_Arg1_GFP
Table S1. List of the proteins identified by mass spectrometry in the GFP trap pull downs and their abundance in the tagged (Arg1) versus non-tagged (H99) strain.
Accession	Description	Exp. q-value: Combined	Sum PEP Score	Coverage [%]	# Peptides	# PSMs	# Unique Peptides	# AAs	Score Mascot: Mascot	# Peptides (by Search Engine): Mascot	Abundance Ratio: (Arg1) / (H99)	Abundance Ratio Adj. P-Value: (Arg1) / (H99)	Abundance Ratio Variability [%]: (Arg1) / (H99)	Abundances (Grouped): Arg1	Abundances (Grouped): H99	Abundances (Grouped) CV [%]: Arg1	Abundances (Grouped) CV [%]: H99	Found in Sample: [S1] F1: Sample, Arg1	Found in Sample: [S2] F2: Sample, Arg1	Found in Sample: [S3] F3: Sample, Arg1	Found in Sample: [S4] F4: Sample, H99	Found in Sample: [S5] F5: Sample, H99	Found in Sample: [S6] F6: Sample, H99
CNAG_02338	transcript=CNAG_02338-t26_1 | gene=CNAG_02338 | organism=Cryptococcus_neoformans_var._grubii_H99 | gene_product=cellular nucleic acid-binding protein | transcript_product=cellular nucleic acid-binding protein | location=CP003825.1:572822-574062(-) | protein_length=201 | sequence_SO=chromosome | SO=protein_coding | is_pseudo=false	0	964.859	100	29	1444	29	201	33788	29	1.206	0.75846	64.92	104.9	95.1	10.94	13.15	High	High	High	High	High	High
CNAG_01464	transcript=CNAG_01464-t26_1 | gene=CNAG_01464 | organism=Cryptococcus_neoformans_var._grubii_H99 | gene_product=Flavohemoglobin | transcript_product=Flavohemoglobin | location=CP003830.1:21194-23106(-) | protein_length=504 | sequence_SO=chromosome | SO=protein_coding | is_pseudo=false	0	556.824	79	58	457	58	504	8317	58	1.177	0.777968	60.64	109	91	24.01	29.84	High	High	High	High	High	High
CNAG_01558	transcript=CNAG_01558-t26_1 | gene=CNAG_01558 | organism=Cryptococcus_neoformans_var._grubii_H99 | gene_product=chlorophyll synthesis pathway protein BchC | transcript_product=chlorophyll synthesis pathway protein BchC | location=CP003830.1:273892-275334(+) | protein_length=349 | sequence_SO=chromosome | SO=protein_coding | is_pseudo=false	0	595.974	100	53	417	53	349	10900	53	0.978	0.992721	54.33	104.9	95.1	24.7	26.28	High	High	High	High	High	High
CNAG_01273	transcript=CNAG_01273-t26_1 | gene=CNAG_01273 | organism=Cryptococcus_neoformans_var._grubii_H99 | gene_product=cellular nucleic acid-binding protein | transcript_product=cellular nucleic acid-binding protein | location=CP003824.1:733079-734006(-) | protein_length=184 | sequence_SO=chromosome | SO=protein_coding | is_pseudo=false	0	379.424	100	37	391	37	184	5713	37	1.088	0.925677	55.97	98.1	101.9	15.99	9.25	High	High	High	High	High	High
CNAG_00370	transcript=CNAG_00370-t26_1 | gene=CNAG_00370 | organism=Cryptococcus_neoformans_var._grubii_H99 | gene_product=Predicted ubiquitin-ribosomal 60s subunit protein L40a fusion protein | transcript_product=Predicted ubiquitin-ribosomal 60s subunit protein L40a fusion protein | location=CP003820.1:942308-943094(-) | protein_length=129 | sequence_SO=chromosome | SO=protein_coding | is_pseudo=false	0	148.721	32	13	326	13	129	1977	13	0.977	0.992721	74.81	92.4	107.6	32.63	36.04	High	High	High	High	High	High
CNAG_06125	transcript=CNAG_06125-t26_1 | gene=CNAG_06125 | organism=Cryptococcus_neoformans_var._grubii_H99 | gene_product=elongation factor 1-alpha | transcript_product=elongation factor 1-alpha | location=CP003831.1:376054-377754(-) | protein_length=460 | sequence_SO=chromosome | SO=protein_coding | is_pseudo=false	0	437.253	60	44	296	44	460	4959	44	0.885	0.992721	49.28	96.9	103.1	20.69	21.01	High	High	High	High	High	High
CNAG_04762	transcript=CNAG_04762-t26_1 | gene=CNAG_04762 | organism=Cryptococcus_neoformans_var._grubii_H99 | gene_product=large subunit ribosomal protein L4e | transcript_product=large subunit ribosomal protein L4e | location=CP003829.1:468740-470017(+) | protein_length=363 | sequence_SO=chromosome | SO=protein_coding | is_pseudo=false	0	421.383	94	54	296	54	363	6053	54	0.857	0.969015	49.73	92.7	107.3	33.58	27.92	High	High	High	High	High	High
CNAG_01884	transcript=CNAG_01884-t26_1 | gene=CNAG_01884 | organism=Cryptococcus_neoformans_var._grubii_H99 | gene_product=large subunit ribosomal protein L3 | transcript_product=large subunit ribosomal protein L3 | location=CP003830.1:1174353-1175879(+) | protein_length=390 | sequence_SO=chromosome | SO=protein_coding | is_pseudo=false	0	457.669	87	44	282	44	390	5470	44	0.836	0.95217	44.17	101.7	98.3	25.78	26.78	High	High	High	High	High	High
CNAG_01137	transcript=CNAG_01137-t26_1 | gene=CNAG_01137 | organism=Cryptococcus_neoformans_var._grubii_H99 | gene_product=aconitate hydratase, mitochondrial | transcript_product=aconitate hydratase, mitochondrial | location=CP003824.1:1104795-1107819(+) | protein_length=792 | sequence_SO=chromosome | SO=protein_coding | is_pseudo=false	0	498.587	61	53	279	53	792	6319	53	1.029	0.95217	51.2	105.4	94.6	9.46	18.23	High	High	High	High	High	High
CNAG_04659	transcript=CNAG_04659-t26_1 | gene=CNAG_04659 | organism=Cryptococcus_neoformans_var._grubii_H99 | gene_product=Pyruvate decarboxylase | transcript_product=Pyruvate decarboxylase | location=CP003829.1:754538-756872(-) | protein_length=623 | sequence_SO=chromosome | SO=protein_coding | is_pseudo=false	0	315.243	51	41	211	41	623	3228	41	1.047	0.95217	74.25	103.2	96.8	22.51	45.6	High	High	High	High	High	High
CNAG_01628	transcript=CNAG_01628-t26_1 | gene=CNAG_01628 | organism=Cryptococcus_neoformans_var._grubii_H99 | gene_product=small subunit ribosomal protein S20 | transcript_product=small subunit ribosomal protein S20 | location=CP003830.1:460321-460844(-) | protein_length=119 | sequence_SO=chromosome | SO=protein_coding | is_pseudo=false	0	194.874	97	26	200	26	119	3504	26	0.953	0.992721	50.88	99.3	100.7	11.16	29.13	High	High	High	High	High	High
CNAG_04004	transcript=CNAG_04004-t26_1 | gene=CNAG_04004 | organism=Cryptococcus_neoformans_var._grubii_H99 | gene_product=small subunit ribosomal protein S1 | transcript_product=small subunit ribosomal protein S1 | location=CP003821.1:1374368-1375459(+) | protein_length=259 | sequence_SO=chromosome | SO=protein_coding | is_pseudo=false	0	259.43	77	38	199	38	259	4009	38	0.843	0.95217	40.92	99.4	100.6	44.09	32.07	High	High	High	High	High	High
CNAG_04189	transcript=CNAG_04189-t26_1 | gene=CNAG_04189 | organism=Cryptococcus_neoformans_var._grubii_H99 | gene_product=succinate dehydrogenase [ubiquinone] flavoprotein subunit, mitochondrial | transcript_product=succinate dehydrogenase [ubiquinone] flavoprotein subunit, mitochondrial | location=CP003828.1:240206-242875(-) | protein_length=637 | sequence_SO=chromosome | SO=protein_coding | is_pseudo=fal…	0	273.154	60	39	194	39	637	3941	39	0.955	0.992721	47	101.5	98.5	28.6	5.86	High	High	High	High	High	High
CNAG_04969	transcript=CNAG_04969-t26_1 | gene=CNAG_04969 | organism=Cryptococcus_neoformans_var._grubii_H99 | gene_product=UDP-glucose 6-dehydrogenase | transcript_product=UDP-glucose 6-dehydrogenase | location=CP003823.1:111298-113644(-) | protein_length=468 | sequence_SO=chromosome | SO=protein_coding | is_pseudo=false	0	289.392	76	39	190	39	468	4980	39	0.966	0.992721	59.89	96.3	103.7	50.58	19.92	High	High	High	High	High	High
CNAG_01890	transcript=CNAG_01890-t26_1 | gene=CNAG_01890 | organism=Cryptococcus_neoformans_var._grubii_H99 | gene_product=5-methyltetrahydropteroyltriglutamate- homocysteine S-methyltransferase | transcript_product=5-methyltetrahydropteroyltriglutamate- homocysteine S-methyltransferase | location=CP003830.1:1185400-1188066(+) | protein_length=763 | sequence_SO=chromosome | SO=protein_coding | is_pseudo=fal…	0	292.635	50	44	179	44	763	3445	44	0.853	0.968583	41.48	93.4	106.6	31.74	8.17	High	High	High	High	High	High
CNAG_01300	transcript=CNAG_01300-t26_1 | gene=CNAG_01300 | organism=Cryptococcus_neoformans_var._grubii_H99 | gene_product=small subunit ribosomal protein S21e | transcript_product=small subunit ribosomal protein S21e | location=CP003824.1:647105-647673(+) | protein_length=87 | sequence_SO=chromosome | SO=protein_coding | is_pseudo=false	0	296.88	100	17	177	17	87	4771	17	1.084	0.929103	51.11	101.8	98.2	6.22	1.79	High	High	High	High	High	High
CNAG_00483	transcript=CNAG_00483-t26_1 | gene=CNAG_00483 | organism=Cryptococcus_neoformans_var._grubii_H99 | gene_product=actin | transcript_product=actin | location=CP003820.1:1243062-1244438(+) | protein_length=377 | sequence_SO=chromosome | SO=protein_coding | is_pseudo=false	0	260.94	50	28	177	16	377	4431	28	1.242	0.697185	54.91	115.4	84.6	34.35	25.96	High	High	High	High	High	High
CNAG_05232	transcript=CNAG_05232-t26_1 | gene=CNAG_05232 | organism=Cryptococcus_neoformans_var._grubii_H99 | gene_product=large subunit ribosomal protein L8 | transcript_product=large subunit ribosomal protein L8 | location=CP003823.1:795548-796589(+) | protein_length=255 | sequence_SO=chromosome | SO=protein_coding | is_pseudo=false	0	194.872	87	33	171	33	255	2793	33	0.824	0.95217	56.28	96.1	103.9	47.79	53.18	High	High	High	High	High	High
CNAG_00334	transcript=CNAG_00334-t26_1 | gene=CNAG_00334 | organism=Cryptococcus_neoformans_var._grubii_H99 | gene_product=hsp75-like protein | transcript_product=hsp75-like protein | location=CP003820.1:857495-859721(+) | protein_length=614 | sequence_SO=chromosome | SO=protein_coding | is_pseudo=false	0	264.282	57	41	157	39	614	3292	41	0.809	0.943348	60.22	94.8	105.2	47.12	45.64	High	High	High	High	High	High
CNAG_03739	transcript=CNAG_03739-t26_1 | gene=CNAG_03739 | organism=Cryptococcus_neoformans_var._grubii_H99 | gene_product=large subunit ribosomal protein L10-like | transcript_product=large subunit ribosomal protein L10-like | location=CP003821.1:668957-669769(+) | protein_length=216 | sequence_SO=chromosome | SO=protein_coding | is_pseudo=false	0	151.237	87	34	149	34	216	1711	34	0.786	0.925677	50.26	102.9	97.1	30.85	24.62	High	High	High	High	High	High
CNAG_01486	transcript=CNAG_01486-t26_1 | gene=CNAG_01486 | organism=Cryptococcus_neoformans_var._grubii_H99 | gene_product=large subunit ribosomal protein L15-A | transcript_product=large subunit ribosomal protein L15-A | location=CP003830.1:87725-88498(+) | protein_length=201 | sequence_SO=chromosome | SO=protein_coding | is_pseudo=false	0	147.361	77	33	149	33	201	2259	33	0.88	0.992721	53.83	100.4	99.6	28.86	35.5	High	High	High	High	High	High
CNAG_01727	transcript=CNAG_01727-t26_1 | gene=CNAG_01727 | organism=Cryptococcus_neoformans_var._grubii_H99 | gene_product=hsp71-like protein | transcript_product=hsp71-like protein | location=CP003830.1:729251-731501(+) | protein_length=643 | sequence_SO=chromosome | SO=protein_coding | is_pseudo=false	0	255.624	60	36	146	34	643	2394	36	0.736	0.789825	48.78	73.7	126.3	55.19	42.47	High	High	High	High	High	High
CNAG_00115	transcript=CNAG_00115-t26_1 | gene=CNAG_00115 | organism=Cryptococcus_neoformans_var._grubii_H99 | gene_product=chlorophyll synthesis pathway protein BchC | transcript_product=chlorophyll synthesis pathway protein BchC | location=CP003820.1:312397-313780(-) | protein_length=379 | sequence_SO=chromosome | SO=protein_coding | is_pseudo=false	0	216.397	72	28	144	28	379	3129	28	1.027	0.95217	43.13	98.7	101.3	3.01	15.96	High	High	High	High	High	High
CNAG_02208	transcript=CNAG_02208-t26_1 | gene=CNAG_02208 | organism=Cryptococcus_neoformans_var._grubii_H99 | gene_product=ribonucleoside-diphosphate reductase large subunit | transcript_product=ribonucleoside-diphosphate reductase large subunit | location=CP003825.1:915433-918391(+) | protein_length=863 | sequence_SO=chromosome | SO=protein_coding | is_pseudo=false	0	193.372	35	30	138	30	863	2351	30	0.995	0.983385	34.74	102.4	97.6	8.62	2.74	High	High	High	High	High	High
CNAG_07679	transcript=CNAG_07679-t26_1 | gene=CNAG_07679 | organism=Cryptococcus_neoformans_var._grubii_H99 | gene_product=transcription elongation factor S-II | transcript_product=transcription elongation factor S-II | location=CP003826.1:1052726-1054356(-) | protein_length=338 | sequence_SO=chromosome | SO=protein_coding | is_pseudo=false	0	196.561	73	34	136	34	338	2548	34	1.124	0.878891	58.18	112.8	87.2	20.69	32.91	High	High	High	High	High	High
CNAG_06231	transcript=CNAG_06231-t26_1 | gene=CNAG_06231 | organism=Cryptococcus_neoformans_var._grubii_H99 | gene_product=large subunit ribosomal protein L13 | transcript_product=large subunit ribosomal protein L13 | location=CP003831.1:692110-693059(+) | protein_length=199 | sequence_SO=chromosome | SO=protein_coding | is_pseudo=false	0	137.455	88	33	136	33	199	1806	33	0.798	0.93777	46.07	85.9	114.1	27.63	43.01	High	High	High	High	High	High
CNAG_04082	transcript=CNAG_04082-t26_1 | gene=CNAG_04082 | organism=Cryptococcus_neoformans_var._grubii_H99 | gene_product=proline-tRNA ligase | transcript_product=proline-tRNA ligase | location=CP003821.1:1575340-1577942(+) | protein_length=740 | sequence_SO=chromosome | SO=protein_coding | is_pseudo=false	0	180.272	50	34	134	34	740	1928	34	1.092	0.925677	44.26	95.6	104.4	25.2	19.74	High	High	High	High	High	High
CNAG_03303	transcript=CNAG_03303-t26_1 | gene=CNAG_03303 | organism=Cryptococcus_neoformans_var._grubii_H99 | gene_product=small subunit ribosomal protein S27 | transcript_product=small subunit ribosomal protein S27 | location=CP003827.1:606157-606995(+) | protein_length=83 | sequence_SO=chromosome | SO=protein_coding | is_pseudo=false	0	76.597	57	10	130	10	83	1617	10	1.352	0.509358	59.69	113.2	86.8	41.06	33.1	High	High	High	High	High	High
CNAG_06500	transcript=CNAG_06500-t26_1 | gene=CNAG_06500 | organism=Cryptococcus_neoformans_var._grubii_H99 | gene_product=arginine metabolism transcriptional control protein | transcript_product=arginine metabolism transcriptional control protein | location=CP003832.1:681473-682908(+) | protein_length=435 | sequence_SO=chromosome | SO=protein_coding | is_pseudo=false	0	302.948	54	28	126	28	435	2210	28	30.753	1.47931e-16	142.43	199.7	0.3	44.5	10.04	High	High	High	Peak Found	Peak Found	Not Found
CNAG_01526	transcript=CNAG_01526-t26_1 | gene=CNAG_01526 | organism=Cryptococcus_neoformans_var._grubii_H99 | gene_product=cleavage and polyadenylation specificity factor subunit 4 | transcript_product=cleavage and polyadenylation specificity factor subunit 4 | location=CP003830.1:183463-185651(-) | protein_length=675 | sequence_SO=chromosome | SO=protein_coding | is_pseudo=false	0	175.822	52	25	125	25	675	2692	25	1.084	0.929103	34.5	100.1	99.9	6.8	16.12	High	High	High	High	High	High
CNAG_03780	transcript=CNAG_03780-t26_1 | gene=CNAG_03780 | organism=Cryptococcus_neoformans_var._grubii_H99 | gene_product=small subunit ribosomal protein S16 | transcript_product=small subunit ribosomal protein S16 | location=CP003821.1:797795-798508(+) | protein_length=140 | sequence_SO=chromosome | SO=protein_coding | is_pseudo=false	0	167.669	85	31	125	31	140	2320	31	0.83	0.95217	38.52	93.1	106.9	26.62	16.84	High	High	High	High	High	High
CNAG_00672	transcript=CNAG_00672-t26_1 | gene=CNAG_00672 | organism=Cryptococcus_neoformans_var._grubii_H99 | gene_product=small subunit ribosomal protein S11 | transcript_product=small subunit ribosomal protein S11 | location=CP003820.1:1746913-1747885(+) | protein_length=153 | sequence_SO=chromosome | SO=protein_coding | is_pseudo=false	0	117.803	88	24	124	24	153	1234	24	0.864	0.980066	52.02	97.9	102.1	42.69	41.54	High	High	High	High	High	High
CNAG_06840	transcript=CNAG_06840-t26_1 | gene=CNAG_06840 | organism=Cryptococcus_neoformans_var._grubii_H99 | gene_product=elongation factor 2, elongation factor 2, variant | transcript_product=elongation factor 2 | location=CP003824.1:103194-106546(-) | protein_length=838 | sequence_SO=chromosome | SO=protein_coding | is_pseudo=false	0	176.03	40	34	121	33	838	1946	34	0.804	0.938351	54.11	81.8	118.2	27.27	33.11	High	High	High	High	High	High
CNAG_02801	transcript=CNAG_02801-t26_1 | gene=CNAG_02801 | organism=Cryptococcus_neoformans_var._grubii_H99 | gene_product=thioredoxin, thioredoxin, variant | transcript_product=thioredoxin | location=CP003822.1:737916-738395(-) | protein_length=104 | sequence_SO=chromosome | SO=protein_coding | is_pseudo=false	0	168.801	99	21	121	21	104	2101	21	1.013	0.968306	95.01	125	75	24.68	89.42	High	High	High	High	High	High
CNAG_00286	transcript=CNAG_00286-t26_1 | gene=CNAG_00286 | organism=Cryptococcus_neoformans_var._grubii_H99 | gene_product=putative nuclear polyadenylated mRNA-binding protein | transcript_product=putative nuclear polyadenylated mRNA-binding protein | location=CP003820.1:741675-743653(-) | protein_length=539 | sequence_SO=chromosome | SO=protein_coding | is_pseudo=false	0	177.78	53	25	120	25	539	1386	25	1.031	0.95217	40.18	99.9	100.1	23.04	17.77	High	High	High	High	High	High
CNAG_06101	transcript=CNAG_06101-t26_1 | gene=CNAG_06101 | organism=Cryptococcus_neoformans_var._grubii_H99 | gene_product=ADP,ATP carrier protein | transcript_product=ADP,ATP carrier protein | location=CP003831.1:308438-309584(-) | protein_length=313 | sequence_SO=chromosome | SO=protein_coding | is_pseudo=false	0	190.165	50	23	119	23	313	3186	23	0.879	0.992721	42.81	97.9	102.1	28.26	19.54	High	High	High	High	High	High
CNAG_05555	transcript=CNAG_05555-t26_1 | gene=CNAG_05555 | organism=Cryptococcus_neoformans_var._grubii_H99 | gene_product=large subunit ribosomal protein L7Ae | transcript_product=large subunit ribosomal protein L7Ae | location=CP003833.2:631188-632501(-) | protein_length=266 | sequence_SO=chromosome | SO=protein_coding | is_pseudo=false	0	118.854	76	29	119	29	266	1279	29	0.672	0.626461	44.13	75.7	124.3	36.23	24.41	High	High	High	High	High	High
CNAG_05750	transcript=CNAG_05750-t26_1 | gene=CNAG_05750 | organism=Cryptococcus_neoformans_var._grubii_H99 | gene_product=ATP synthase subunit alpha, mitochondrial | transcript_product=ATP synthase subunit alpha, mitochondrial | location=CP003826.1:767364-769584(-) | protein_length=540 | sequence_SO=chromosome | SO=protein_coding | is_pseudo=false	0	157.284	35	26	115	26	540	2253	26	0.61	0.406174	73.86	102.7	97.3	19.09	86.58	High	High	High	High	High	High
CNAG_06095	transcript=CNAG_06095-t26_1 | gene=CNAG_06095 | organism=Cryptococcus_neoformans_var._grubii_H99 | gene_product=large subunit ribosomal protein L13e | transcript_product=large subunit ribosomal protein L13e | location=CP003831.1:293679-294525(+) | protein_length=205 | sequence_SO=chromosome | SO=protein_coding | is_pseudo=false	0	149.059	77	24	113	24	205	2507	24	0.728	0.772298	58.63	93.1	106.9	26.76	52.44	High	High	High	High	High	High
CNAG_01152	transcript=CNAG_01152-t26_1 | gene=CNAG_01152 | organism=Cryptococcus_neoformans_var._grubii_H99 | gene_product=small subunit ribosomal protein S6e, small subunit ribosomal protein S6e, variant | transcript_product=small subunit ribosomal protein S6e | location=CP003824.1:1066069-1067052(+) | protein_length=237 | sequence_SO=chromosome | SO=protein_coding | is_pseudo=false	0	180.239	76	28	109	28	237	2625	28	0.699	0.701492	46.21	86.4	113.6	36.54	24.02	High	High	High	High	High	High
CNAG_04448	transcript=CNAG_04448-t26_1 | gene=CNAG_04448 | organism=Cryptococcus_neoformans_var._grubii_H99 | gene_product=large subunit ribosomal protein L19e | transcript_product=large subunit ribosomal protein L19e | location=CP003828.1:890788-891803(-) | protein_length=194 | sequence_SO=chromosome | SO=protein_coding | is_pseudo=false	0	122.398	55	22	109	22	194	2249	22	0.843	0.95217	51.68	88.5	111.5	35.86	44.66	High	High	High	High	High	High
CNAG_05556	transcript=CNAG_05556-t26_1 | gene=CNAG_05556 | organism=Cryptococcus_neoformans_var._grubii_H99 | gene_product=hypothetical protein | transcript_product=hypothetical protein | location=CP003833.2:632778-633563(+) | protein_length=96 | sequence_SO=chromosome | SO=protein_coding | is_pseudo=false	0	97.559	92	17	108	17	96	1432	17	0.905	0.992721	60.77	95.1	104.9	28.92	42.42	High	High	High	High	High	High
CNAG_00034	transcript=CNAG_00034-t26_1 | gene=CNAG_00034 | organism=Cryptococcus_neoformans_var._grubii_H99 | gene_product=large subunit ribosomal protein L9e | transcript_product=large subunit ribosomal protein L9e | location=CP003820.1:101235-102263(+) | protein_length=191 | sequence_SO=chromosome | SO=protein_coding | is_pseudo=false	0	170.125	90	22	107	22	191	2340	22	1.041	0.95217	47.8	108.7	91.3	13.88	3.17	High	High	High	High	High	High
CNAG_00237	transcript=CNAG_00237-t26_1 | gene=CNAG_00237 | organism=Cryptococcus_neoformans_var._grubii_H99 | gene_product=3-isopropylmalate dehydratase, large subunit | transcript_product=3-isopropylmalate dehydratase, large subunit | location=CP003820.1:620671-623182(+) | protein_length=763 | sequence_SO=chromosome | SO=protein_coding | is_pseudo=false	0	174.613	49	30	106	30	763	1767	30	0.973	0.992721	54.44	99.1	100.9	18.18	17.44	High	High	High	High	High	High
CNAG_02811	transcript=CNAG_02811-t26_1 | gene=CNAG_02811 | organism=Cryptococcus_neoformans_var._grubii_H99 | gene_product=small subunit ribosomal protein S29 | transcript_product=small subunit ribosomal protein S29 | location=CP003822.1:716740-717593(+) | protein_length=56 | sequence_SO=chromosome | SO=protein_coding | is_pseudo=false	0	65.224	93	15	106	15	56	743	15	0.898	0.992721	31.08	91	109	21.11	14.28	High	High	High	High	High	High
CNAG_01840	transcript=CNAG_01840-t26_1 | gene=CNAG_01840 | organism=Cryptococcus_neoformans_var._grubii_H99 | gene_product=tubulin beta chain | transcript_product=tubulin beta chain | location=CP003830.1:1050010-1051863(+) | protein_length=447 | sequence_SO=chromosome | SO=protein_coding | is_pseudo=false	0	184.839	63	24	103	23	447	2196	24	1.119	0.889813	47.77	120.1	79.9	23.04	46.85	High	High	High	High	High	High
CNAG_06404	transcript=CNAG_06404-t26_1 | gene=CNAG_06404 | organism=Cryptococcus_neoformans_var._grubii_H99 | gene_product=hypothetical protein | transcript_product=hypothetical protein | location=CP003832.1:402860-403241(-) | protein_length=86 | sequence_SO=chromosome | SO=protein_coding | is_pseudo=false	0	121.934	52	8	102	8	86	2239	8	1.326	0.55577	44.34	110	90	11.86	13.19	High	High	High	High	High	High
CNAG_06605	transcript=CNAG_06605-t26_1 | gene=CNAG_06605 | organism=Cryptococcus_neoformans_var._grubii_H99 | gene_product=small subunit ribosomal protein S2 | transcript_product=small subunit ribosomal protein S2 | location=CP003826.1:251308-252255(-) | protein_length=256 | sequence_SO=chromosome | SO=protein_coding | is_pseudo=false	0	136.326	75	23	100	23	256	1982	23	0.838	0.95217	42.99	109.5	90.5	20.1	26.61	High	High	High	High	High	High
CNAG_00116	transcript=CNAG_00116-t26_1 | gene=CNAG_00116 | organism=Cryptococcus_neoformans_var._grubii_H99 | gene_product=small subunit ribosomal protein S3 | transcript_product=small subunit ribosomal protein S3 | location=CP003820.1:315063-315998(+) | protein_length=252 | sequence_SO=chromosome | SO=protein_coding | is_pseudo=false	0	115.421	69	20	99	20	252	1832	20	0.945	0.996547	37.85	99.9	100.1	1.83	20.99	High	High	High	High	High	High
CNAG_00821	transcript=CNAG_00821-t26_1 | gene=CNAG_00821 | organism=Cryptococcus_neoformans_var._grubii_H99 | gene_product=large subunit ribosomal protein L34e | transcript_product=large subunit ribosomal protein L34e | location=CP003820.1:2173902-2174639(-) | protein_length=113 | sequence_SO=chromosome | SO=protein_coding | is_pseudo=false	0	111.993	82	20	99	20	113	1392	20	0.741	0.803636	71.89	90.6	109.4	48.45	29.74	High	High	High	High	High	High
CNAG_03283	transcript=CNAG_03283-t26_1 | gene=CNAG_03283 | organism=Cryptococcus_neoformans_var._grubii_H99 | gene_product=large subunit ribosomal protein L24e | transcript_product=large subunit ribosomal protein L24e | location=CP003827.1:563481-564225(+) | protein_length=150 | sequence_SO=chromosome | SO=protein_coding | is_pseudo=false	0	107.674	62	24	99	24	150	1815	24	0.809	0.943348	52.48	80.5	119.5	42.41	38.94	High	High	High	High	High	High
CNAG_01976	transcript=CNAG_01976-t26_1 | gene=CNAG_01976 | organism=Cryptococcus_neoformans_var._grubii_H99 | gene_product=large subunit ribosomal protein L23 | transcript_product=large subunit ribosomal protein L23 | location=CP003830.1:1421500-1422409(+) | protein_length=138 | sequence_SO=chromosome | SO=protein_coding | is_pseudo=false	0	98.47	61	13	99	13	138	1914	13	0.991	0.989705	53.01	93.9	106.1	18.44	36.51	High	High	High	High	High	High
CNAG_00640	transcript=CNAG_00640-t26_1 | gene=CNAG_00640 | organism=Cryptococcus_neoformans_var._grubii_H99 | gene_product=small subunit ribosomal protein S4-A | transcript_product=small subunit ribosomal protein S4-A | location=CP003820.1:1656588-1657697(+) | protein_length=263 | sequence_SO=chromosome | SO=protein_coding | is_pseudo=false	0	140.425	68	29	97	29	263	1441	29	0.717	0.759835	52.78	83.5	116.5	41.41	23.28	High	High	High	High	High	High
CNAG_07745	transcript=CNAG_07745-t26_1 | gene=CNAG_07745 | organism=Cryptococcus_neoformans_var._grubii_H99 | gene_product=alcohol dehydrogenase, propanol-preferring | transcript_product=alcohol dehydrogenase, propanol-preferring | location=CP003827.1:1219793-1221286(+) | protein_length=422 | sequence_SO=chromosome | SO=protein_coding | is_pseudo=false	0	178.009	55	20	96	20	422	1564	20	1.104	0.915519	58.81	109.2	90.8	26.6	23.9	High	High	High	High	High	High
CNAG_01117	transcript=CNAG_01117-t26_1 | gene=CNAG_01117 | organism=Cryptococcus_neoformans_var._grubii_H99 | gene_product=elongation factor 3 | transcript_product=elongation factor 3 | location=CP003824.1:1163379-1166733(-) | protein_length=1055 | sequence_SO=chromosome | SO=protein_coding | is_pseudo=false	0	154.875	34	33	96	33	1055	878	33	0.952	0.992721	49.01	93.5	106.5	11.71	75.33	High	High	High	High	High	High
CNAG_04011	transcript=CNAG_04011-t26_1 | gene=CNAG_04011 | organism=Cryptococcus_neoformans_var._grubii_H99 | gene_product=large subunit ribosomal protein L37a | transcript_product=large subunit ribosomal protein L37a | location=CP003821.1:1394939-1395680(+) | protein_length=92 | sequence_SO=chromosome | SO=protein_coding | is_pseudo=false	0	100.237	80	14	96	14	92	1480	14	0.819	0.95217	63.42	86.5	113.5	38.4	47.02	High	High	High	High	High	High
CNAG_06576	transcript=CNAG_06576-t26_1 | gene=CNAG_06576 | organism=Cryptococcus_neoformans_var._grubii_H99 | gene_product=cAMP-regulated gene 1 | transcript_product=cAMP-regulated gene 1 | location=CP003826.1:170370-171300(-) | protein_length=234 | sequence_SO=chromosome | SO=protein_coding | is_pseudo=false	0	115.594	87	15	94	15	234	995	15	1.023	0.95217	59.4	103.1	96.9	50.99	31.29	High	High	High	High	High	High
CNAG_04068	transcript=CNAG_04068-t26_1 | gene=CNAG_04068 | organism=Cryptococcus_neoformans_var._grubii_H99 | gene_product=large subunit ribosomal protein L28e | transcript_product=large subunit ribosomal protein L28e | location=CP003821.1:1539324-1540537(-) | protein_length=156 | sequence_SO=chromosome | SO=protein_coding | is_pseudo=false	0	124.454	87	22	93	22	156	1196	22	0.919	0.996547	53.37	91.2	108.8	21.77	41.34	High	High	High	High	High	High
CNAG_04883	transcript=CNAG_04883-t26_1 | gene=CNAG_04883 | organism=Cryptococcus_neoformans_var._grubii_H99 | gene_product=small subunit ribosomal protein S18 | transcript_product=small subunit ribosomal protein S18 | location=CP003829.1:115024-115762(+) | protein_length=155 | sequence_SO=chromosome | SO=protein_coding | is_pseudo=false	0	96.437	75	17	93	17	155	1442	17	0.836	0.95217	37.79	83.5	116.5	15.21	19.77	High	High	High	High	High	High
CNAG_03226	transcript=CNAG_03226-t26_1 | gene=CNAG_03226 | organism=Cryptococcus_neoformans_var._grubii_H99 | gene_product=succinate dehydrogenase [ubiquinone] iron-sulfur subunit, mitochondrial | transcript_product=succinate dehydrogenase [ubiquinone] iron-sulfur subunit, mitochondrial | location=CP003827.1:389313-390695(-) | protein_length=280 | sequence_SO=chromosome | SO=protein_coding | is_pseudo=false	0	143.804	70	26	92	26	280	1309	26	0.917	0.996547	56.63	103.3	96.7	65.4	14.57	High	High	High	High	High	High
CNAG_07839	transcript=CNAG_07839-t26_1 | gene=CNAG_07839 | organism=Cryptococcus_neoformans_var._grubii_H99 | gene_product=large subunit ribosomal protein L11, large subunit ribosomal protein L11, variant | transcript_product=large subunit ribosomal protein L11 | location=CP003829.1:31818-32886(+) | protein_length=175 | sequence_SO=chromosome | SO=protein_coding | is_pseudo=false	0	120.361	62	19	92	19	175	1982	19	0.934	0.999747	40.8	102.5	97.5	13.93	6.93	High	High	High	High	High	High
CNAG_04726	transcript=CNAG_04726-t26_1 | gene=CNAG_04726 | organism=Cryptococcus_neoformans_var._grubii_H99 | gene_product=large subunit ribosomal protein L18Ae | transcript_product=large subunit ribosomal protein L18Ae | location=CP003829.1:569597-570317(-) | protein_length=172 | sequence_SO=chromosome | SO=protein_coding | is_pseudo=false	0	109.044	70	18	90	18	172	1604	18	0.779	0.913287	51.94	92.7	107.3	31.53	37.64	High	High	High	High	High	High
CNAG_05725	transcript=CNAG_05725-t26_1 | gene=CNAG_05725 | organism=Cryptococcus_neoformans_var._grubii_H99 | gene_product=ketol-acid reductoisomerase, mitochondrial | transcript_product=ketol-acid reductoisomerase, mitochondrial | location=CP003826.1:707080-708651(-) | protein_length=401 | sequence_SO=chromosome | SO=protein_coding | is_pseudo=false	0	98.058	33	21	89	21	401	1171	21	1.158	0.813401	43.06	114.7	85.3	21.22	29.84	High	High	High	High	High	High
CNAG_02144	transcript=CNAG_02144-t26_1 | gene=CNAG_02144 | organism=Cryptococcus_neoformans_var._grubii_H99 | gene_product=large subunit ribosomal protein L1-A | transcript_product=large subunit ribosomal protein L1-A | location=CP003825.1:1084033-1084871(+) | protein_length=226 | sequence_SO=chromosome | SO=protein_coding | is_pseudo=false	0	127.797	57	18	86	18	226	1670	18	0.878	0.992721	40.78	98.1	101.9	22.13	39.35	High	High	High	High	High	High
CNAG_01130	transcript=CNAG_01130-t26_2 | gene=CNAG_01130 | organism=Cryptococcus_neoformans_var._grubii_H99 | gene_product=hypothetical protein, hypothetical protein, variant | transcript_product=hypothetical protein | location=CP003824.1:1121997-1124441(-) | protein_length=748 | sequence_SO=chromosome | SO=protein_coding | is_pseudo=false	0	129.421	40	19	84	19	748	1730	19	0.909	0.994112	47.06	102.7	97.3	28.65	17.91	High	High	High	High	High	High
CNAG_02330	transcript=CNAG_02330-t26_1 | gene=CNAG_02330 | organism=Cryptococcus_neoformans_var._grubii_H99 | gene_product=large subunit ribosomal protein L21e | transcript_product=large subunit ribosomal protein L21e | location=CP003825.1:591760-592545(+) | protein_length=160 | sequence_SO=chromosome | SO=protein_coding | is_pseudo=false	0	81.248	84	17	84	17	160	1015	17	0.777	0.912787	45.38	99.9	100.1	33.14	45.19	High	High	High	High	High	High
CNAG_06770	transcript=CNAG_06770-t26_1 | gene=CNAG_06770 | organism=Cryptococcus_neoformans_var._grubii_H99 | gene_product=fructose-bisphosphate aldolase 1 | transcript_product=fructose-bisphosphate aldolase 1 | location=CP003821.1:81854-83675(+) | protein_length=359 | sequence_SO=chromosome | SO=protein_coding | is_pseudo=false	0	136.442	57	20	83	20	359	1795	20	0.697	0.697185	43.53	84.4	115.6	22.02	10.28	High	High	High	High	High	High
CNAG_05800	transcript=CNAG_05800-t26_1 | gene=CNAG_05800 | organism=Cryptococcus_neoformans_var._grubii_H99 | gene_product=large subunit ribosomal protein L33-b | transcript_product=large subunit ribosomal protein L33-b | location=CP003826.1:911724-912471(+) | protein_length=105 | sequence_SO=chromosome | SO=protein_coding | is_pseudo=false	0	105.346	82	14	81	14	105	1154	14	0.867	0.985969	48.01	92.7	107.3	30.72	55.52	High	High	High	High	High	High
CNAG_00130	transcript=CNAG_00130-t26_1 | gene=CNAG_00130 | organism=Cryptococcus_neoformans_var._grubii_H99 | gene_product=CAMK/CAMK1/CAMK1-RCK protein kinase | transcript_product=CAMK/CAMK1/CAMK1-RCK protein kinase | location=CP003820.1:354645-357920(+) | protein_length=618 | sequence_SO=chromosome | SO=protein_coding | is_pseudo=false	0	103.911	34	22	79	22	618	1458	22	0.931	0.999747	47.91	90.2	109.8	39.25	51.17	High	High	High	High	High	High
CNAG_03926	transcript=CNAG_03926-t26_1 | gene=CNAG_03926 | organism=Cryptococcus_neoformans_var._grubii_H99 | gene_product=methionine aminopeptidase, type I | transcript_product=methionine aminopeptidase, type I | location=CP003821.1:1202705-1204391(+) | protein_length=398 | sequence_SO=chromosome | SO=protein_coding | is_pseudo=false	0	108.467	52	18	77	18	398	442	18	1.011	0.968306	43.62	99.5	100.5	12.58	37.45	High	High	High	High	High	High
CNAG_00754	transcript=CNAG_00754-t26_1 | gene=CNAG_00754 | organism=Cryptococcus_neoformans_var._grubii_H99 | gene_product=ATP-binding cassette, sub-family E, member 1 | transcript_product=ATP-binding cassette, sub-family E, member 1 | location=CP003820.1:1977648-1979859(-) | protein_length=603 | sequence_SO=chromosome | SO=protein_coding | is_pseudo=false	0	124.487	41	23	76	23	603	1350	23	0.97	0.992721	44.58	103.6	96.4	32.79	19.85	High	High	High	High	High	High
CNAG_03053	transcript=CNAG_03053-t26_1 | gene=CNAG_03053 | organism=Cryptococcus_neoformans_var._grubii_H99 | gene_product=large subunit ribosomal protein L23 | transcript_product=large subunit ribosomal protein L23 | location=CP003822.1:108101-108970(-) | protein_length=154 | sequence_SO=chromosome | SO=protein_coding | is_pseudo=false	0	94.341	83	19	76	19	154	837	19	0.925	0.999747	65.2	92.3	107.7	28.23	36.84	High	High	High	High	High	High
CNAG_01492	transcript=CNAG_01492-t26_1 | gene=CNAG_01492 | organism=Cryptococcus_neoformans_var._grubii_H99 | gene_product=hypothetical protein | transcript_product=hypothetical protein | location=CP003830.1:100886-102465(+) | protein_length=385 | sequence_SO=chromosome | SO=protein_coding | is_pseudo=false	0	116.176	63	19	75	19	385	1643	19	1.165	0.802755	39.71	121	79	18.04	23.31	High	High	High	High	High	High
CNAG_04676	transcript=CNAG_04676-t26_1 | gene=CNAG_04676 | organism=Cryptococcus_neoformans_var._grubii_H99 | gene_product=6-phosphofructokinase | transcript_product=6-phosphofructokinase | location=CP003829.1:717536-720549(-) | protein_length=915 | sequence_SO=chromosome | SO=protein_coding | is_pseudo=false	0	113.162	22	18	75	18	915	1552	18	1.244	0.697185	38.64	114.4	85.6	10.44	26.86	High	High	High	High	High	High
CNAG_02230	transcript=CNAG_02230-t26_1 | gene=CNAG_02230 | organism=Cryptococcus_neoformans_var._grubii_H99 | gene_product=phosphoketolase | transcript_product=phosphoketolase | location=CP003825.1:850626-854234(-) | protein_length=851 | sequence_SO=chromosome | SO=protein_coding | is_pseudo=false	0	87.937	23	18	75	18	851	959	18	1.081	0.934641	46.39	109.2	90.8	13.83	4.67	High	High	High	High	High	High
CNAG_01305	transcript=CNAG_01305-t26_1 | gene=CNAG_01305 | organism=Cryptococcus_neoformans_var._grubii_H99 | gene_product=methionine-tRNA ligase | transcript_product=methionine-tRNA ligase | location=CP003824.1:635438-638137(-) | protein_length=724 | sequence_SO=chromosome | SO=protein_coding | is_pseudo=false	0	122.611	32	18	71	18	724	1046	18	0.955	0.992721	29.4	102.8	97.2	9.72	17.4	High	High	High	High	High	High
CNAG_07004	transcript=CNAG_07004-t26_1 | gene=CNAG_07004 | organism=Cryptococcus_neoformans_var._grubii_H99 | gene_product=dihydrolipoyl dehydrogenase | transcript_product=dihydrolipoyl dehydrogenase | location=CP003824.1:245788-247860(-) | protein_length=511 | sequence_SO=chromosome | SO=protein_coding | is_pseudo=false	0	119.618	41	17	71	17	511	1847	17	1.121	0.888055	52.02	97.1	102.9	8.91	38.48	High	High	High	High	High	High
CNAG_02998	transcript=CNAG_02998-t26_1 | gene=CNAG_02998 | organism=Cryptococcus_neoformans_var._grubii_H99 | gene_product=nuclear protein | transcript_product=nuclear protein | location=CP003822.1:242767-245370(+) | protein_length=645 | sequence_SO=chromosome | SO=protein_coding | is_pseudo=false	0	108.362	43	25	71	25	645	757	25	0.976	0.992721	38.02	84.4	115.6	36.25	39.95	High	High	High	High	High	High
CNAG_01170	transcript=CNAG_01170-t26_1 | gene=CNAG_01170 | organism=Cryptococcus_neoformans_var._grubii_H99 | gene_product=small subunit ribosomal protein S17 | transcript_product=small subunit ribosomal protein S17 | location=CP003824.1:1016337-1017262(-) | protein_length=143 | sequence_SO=chromosome | SO=protein_coding | is_pseudo=false	0	79.345	64	17	71	17	143	1564	17	0.82	0.95217	46.91	87.2	112.8	36.5	38.04	High	High	High	High	High	High
CNAG_06220	transcript=CNAG_06220-t26_1 | gene=CNAG_06220 | organism=Cryptococcus_neoformans_var._grubii_H99 | gene_product=allergen | transcript_product=allergen | location=CP003831.1:660864-661807(-) | protein_length=240 | sequence_SO=chromosome | SO=protein_coding | is_pseudo=false	0	73.234	69	12	71	12	240	756	12	1.035	0.95217	50.19	100.4	99.6	8.32	20.67	High	High	High	High	High	High
CNAG_03787	transcript=CNAG_03787-t26_1 | gene=CNAG_03787 | organism=Cryptococcus_neoformans_var._grubii_H99 | gene_product=tubulin alpha-1A chain | transcript_product=tubulin alpha-1A chain | location=CP003821.1:816598-818387(+) | protein_length=448 | sequence_SO=chromosome | SO=protein_coding | is_pseudo=false	0	128.871	56	19	70	18	448	1500	19	1.238	0.697185	32.66	114.2	85.8	23.69	9.94	High	High	High	High	High	High
CNAG_01153	transcript=CNAG_01153-t26_1 | gene=CNAG_01153 | organism=Cryptococcus_neoformans_var._grubii_H99 | gene_product=small subunit ribosomal protein S13e | transcript_product=small subunit ribosomal protein S13e | location=CP003824.1:1065111-1065763(-) | protein_length=151 | sequence_SO=chromosome | SO=protein_coding | is_pseudo=false	0	74.528	64	16	70	16	151	867	16	0.859	0.972853	45.33	93.1	106.9	47.29	22.34	High	High	High	High	High	High
CNAG_06923	transcript=CNAG_06923-t26_1 | gene=CNAG_06923 | organism=Cryptococcus_neoformans_var._grubii_H99 | gene_product=xylulose 5-phosphate/fructose 6-phosphate phosphoketolase | transcript_product=xylulose 5-phosphate/fructose 6-phosphate phosphoketolase | location=CP003822.1:1527153-1529873(+) | protein_length=834 | sequence_SO=chromosome | SO=protein_coding | is_pseudo=false	0	106.616	24	19	68	19	834	1379	19	0.804	0.938351	76.49	117.1	82.9	7	106.01	High	High	High	High	High	High
CNAG_03510	transcript=CNAG_03510-t26_1 | gene=CNAG_03510 | organism=Cryptococcus_neoformans_var._grubii_H99 | gene_product=large subunit ribosomal protein L36e | transcript_product=large subunit ribosomal protein L36e | location=CP003827.1:1150713-1151316(+) | protein_length=111 | sequence_SO=chromosome | SO=protein_coding | is_pseudo=false	0	103.093	66	16	68	16	111	1252	16	0.73	0.776698	45.76	76.3	123.7	39.61	53.61	High	High	High	High	High	High
CNAG_03944	transcript=CNAG_03944-t26_1 | gene=CNAG_03944 | organism=Cryptococcus_neoformans_var._grubii_H99 | gene_product=chaperone regulator | transcript_product=chaperone regulator | location=CP003821.1:1247201-1248817(-) | protein_length=403 | sequence_SO=chromosome | SO=protein_coding | is_pseudo=false	0	83.619	43	17	68	17	403	898	17	1.238	0.697185	47.72	101.3	98.7	24.72	15.97	High	High	High	High	High	High
CNAG_04240	transcript=CNAG_04240-t26_1 | gene=CNAG_04240 | organism=Cryptococcus_neoformans_var._grubii_H99 | gene_product=hypothetical protein | transcript_product=hypothetical protein | location=CP003828.1:370337-370885(+) | protein_length=105 | sequence_SO=chromosome | SO=protein_coding | is_pseudo=false	0	78.695	81	14	68	14	105	1406	14	1.073	0.938351	36.7	104.3	95.7	33.52	26.1	High	High	High	High	High	High
CNAG_00256	transcript=CNAG_00256-t26_1 | gene=CNAG_00256 | organism=Cryptococcus_neoformans_var._grubii_H99 | gene_product=Aspartate-semialdehyde dehydrogenase | transcript_product=Aspartate-semialdehyde dehydrogenase | location=CP003820.1:668235-669452(+) | protein_length=367 | sequence_SO=chromosome | SO=protein_coding | is_pseudo=false	0	115.193	52	17	67	17	367	1219	17	1.035	0.95217	40.98	103.2	96.8	24.96	11.59	High	High	High	High	High	High
CNAG_06447	transcript=CNAG_06447-t26_1 | gene=CNAG_06447 | organism=Cryptococcus_neoformans_var._grubii_H99 | gene_product=large subunit ribosomal protein L22 | transcript_product=large subunit ribosomal protein L22 | location=CP003832.1:508573-509459(-) | protein_length=182 | sequence_SO=chromosome | SO=protein_coding | is_pseudo=false	0	99.605	78	17	67	17	182	350	17	0.716	0.759835	44.46	79.5	120.5	34.4	14.62	High	High	High	High	High	High
CNAG_05573	transcript=CNAG_05573-t26_1 | gene=CNAG_05573 | organism=Cryptococcus_neoformans_var._grubii_H99 | gene_product=cytochrome c oxidase assembly protein subunit 17 | transcript_product=cytochrome c oxidase assembly protein subunit 17 | location=CP003833.2:675710-676089(+) | protein_length=89 | sequence_SO=chromosome | SO=protein_coding | is_pseudo=false	0	80.334	89	8	67	8	89	1791	8	0.914	0.996547	67.16	122.6	77.4	24.17	89.74	High	High	High	High	High	High
CNAG_07373	transcript=CNAG_07373-t26_1 | gene=CNAG_07373 | organism=Cryptococcus_neoformans_var._grubii_H99 | gene_product=Carbamoyl-phosphate synthase, large subunit | transcript_product=Carbamoyl-phosphate synthase, large subunit | location=CP003820.1:1584888-1592226(-) | protein_length=2333 | sequence_SO=chromosome | SO=protein_coding | is_pseudo=false	0	125.122	19	28	66	28	2333	1033	28	1.012	0.968306	34.77	102.1	97.9	11.98	42.91	High	High	High	High	High	High
CNAG_05904	transcript=CNAG_05904-t26_1 | gene=CNAG_05904 | organism=Cryptococcus_neoformans_var._grubii_H99 | gene_product=small subunit ribosomal protein S14 | transcript_product=small subunit ribosomal protein S14 | location=CP003826.1:1171905-1172542(+) | protein_length=150 | sequence_SO=chromosome | SO=protein_coding | is_pseudo=false	0	97.838	83	14	66	14	150	1213	14	0.922	0.999747	32.16	96.8	103.2	18.55	11.02	High	High	High	High	High	High
CNAG_06866	transcript=CNAG_06866-t26_1 | gene=CNAG_06866 | organism=Cryptococcus_neoformans_var._grubii_H99 | gene_product=hypothetical protein | transcript_product=hypothetical protein | location=CP003824.1:35637-35969(+) | protein_length=72 | sequence_SO=chromosome | SO=protein_coding | is_pseudo=false	0	93.923	99	8	65	8	72	1775	8	1.181	0.774548	57.95	111.4	88.6	8.29	17.8	High	High	High	High	High	High
CNAG_03127	transcript=CNAG_03127-t26_1 | gene=CNAG_03127 | organism=Cryptococcus_neoformans_var._grubii_H99 | gene_product=small subunit ribosomal protein S23 | transcript_product=small subunit ribosomal protein S23 | location=CP003827.1:131801-132465(+) | protein_length=145 | sequence_SO=chromosome | SO=protein_coding | is_pseudo=false	0	67.24	75	17	65	17	145	921	17	0.729	0.773136	62.83	82.2	117.8	29.39	52.06	High	High	High	High	High	High
CNAG_05132	transcript=CNAG_05132-t26_1 | gene=CNAG_05132 | organism=Cryptococcus_neoformans_var._grubii_H99 | gene_product=cytochrome c oxidase subunit 5b | transcript_product=cytochrome c oxidase subunit 5b | location=CP003823.1:507849-508616(-) | protein_length=158 | sequence_SO=chromosome | SO=protein_coding | is_pseudo=false	0	138.53	68	9	64	9	158	2064	9	1.025	0.95217	67.4	93.8	106.2	48.94	72.73	High	High	High	High	High	High
CNAG_01990	transcript=CNAG_01990-t26_1 | gene=CNAG_01990 | organism=Cryptococcus_neoformans_var._grubii_H99 | gene_product=small subunit ribosomal protein S5 | transcript_product=small subunit ribosomal protein S5 | location=CP003830.1:1471235-1472241(-) | protein_length=205 | sequence_SO=chromosome | SO=protein_coding | is_pseudo=false	0	75.084	57	15	64	15	205	1578	15	0.893	0.992721	40.97	104.1	95.9	30.78	5.71	High	High	High	High	High	High
CNAG_06168	transcript=CNAG_06168-t26_1 | gene=CNAG_06168 | organism=Cryptococcus_neoformans_var._grubii_H99 | gene_product=S-(hydroxymethyl)glutathione dehydrogenase | transcript_product=S-(hydroxymethyl)glutathione dehydrogenase | location=CP003831.1:500669-502445(-) | protein_length=383 | sequence_SO=chromosome | SO=protein_coding | is_pseudo=false	0	87.493	46	16	63	16	383	1114	16	1.152	0.82997	45.27	106.2	93.8	19.05	17.32	High	High	High	High	High	High
CNAG_04021	transcript=CNAG_04021-t26_1 | gene=CNAG_04021 | organism=Cryptococcus_neoformans_var._grubii_H99 | gene_product=large subunit ribosomal protein L24 | transcript_product=large subunit ribosomal protein L24 | location=CP003821.1:1417544-1418647(+) | protein_length=133 | sequence_SO=chromosome | SO=protein_coding | is_pseudo=false	0	58.423	64	15	63	15	133	656	15	0.687	0.682237	48	86.1	113.9	28.48	33.92	High	High	High	High	High	High
CNAG_05679	transcript=CNAG_05679-t26_1 | gene=CNAG_05679 | organism=Cryptococcus_neoformans_var._grubii_H99 | gene_product=pre-mRNA-splicing factor ini1 | transcript_product=pre-mRNA-splicing factor ini1 | location=CP003826.1:595245-596173(-) | protein_length=116 | sequence_SO=chromosome | SO=protein_coding | is_pseudo=false	0	69.334	62	12	62	12	116	1040	12	1.133	0.856863	32.66	25.3	174.7	9.39	129.88	High	High	High	High	High	High
CNAG_05507	transcript=CNAG_05507-t26_1 | gene=CNAG_05507 | organism=Cryptococcus_neoformans_var._grubii_H99 | gene_product=small subunit ribosomal protein S8 | transcript_product=small subunit ribosomal protein S8 | location=CP003833.2:502747-503244(+) | protein_length=165 | sequence_SO=chromosome | SO=protein_coding | is_pseudo=false	0	104.946	76	11	61	11	165	1623	11	1.012	0.968306	38.13	92.8	107.2	7.74	39.29	High	High	High	High	High	High
CNAG_04799	transcript=CNAG_04799-t26_1 | gene=CNAG_04799 | organism=Cryptococcus_neoformans_var._grubii_H99 | gene_product=large subunit ribosomal protein L14e | transcript_product=large subunit ribosomal protein L14e | location=CP003829.1:370592-371340(-) | protein_length=139 | sequence_SO=chromosome | SO=protein_coding | is_pseudo=false	0	95.12	76	14	61	14	139	819	14	0.62	0.456037	37.23	72.3	127.7	15.23	20.09	High	High	High	High	High	High
CNAG_02928	transcript=CNAG_02928-t26_1 | gene=CNAG_02928 | organism=Cryptococcus_neoformans_var._grubii_H99 | gene_product=large subunit ribosomal protein L5e | transcript_product=large subunit ribosomal protein L5e | location=CP003822.1:429945-431085(-) | protein_length=304 | sequence_SO=chromosome | SO=protein_coding | is_pseudo=false	0	94.062	45	17	60	17	304	728	17	0.78	0.914451	56.45	83.7	116.3	42.46	50.02	High	High	High	High	High	High
CNAG_01158	transcript=CNAG_01158-t26_1 | gene=CNAG_01158 | organism=Cryptococcus_neoformans_var._grubii_H99 | gene_product=branchpoint-bridging protein | transcript_product=branchpoint-bridging protein | location=CP003824.1:1049281-1051222(+) | protein_length=546 | sequence_SO=chromosome | SO=protein_coding | is_pseudo=false	0	77.89	31	14	59	14	546	825	14	1.027	0.95217	34.2	96.7	103.3	22.47	11.02	High	High	High	High	High	High
CNAG_05918	transcript=CNAG_05918-t26_1 | gene=CNAG_05918 | organism=Cryptococcus_neoformans_var._grubii_H99 | gene_product=ATP synthase subunit beta, mitochondrial | transcript_product=ATP synthase subunit beta, mitochondrial | location=CP003826.1:1211538-1213567(+) | protein_length=547 | sequence_SO=chromosome | SO=protein_coding | is_pseudo=false	0	122.202	45	19	57	19	547	1223	19	0.637	0.509358	61.47	68.7	131.3	35.34	82.65	High	High	High	High	High	High
CNAG_01224	transcript=CNAG_01224-t26_1 | gene=CNAG_01224 | organism=Cryptococcus_neoformans_var._grubii_H99 | gene_product=large subunit ribosomal protein L18-A | transcript_product=large subunit ribosomal protein L18-A | location=CP003824.1:884412-885096(+) | protein_length=190 | sequence_SO=chromosome | SO=protein_coding | is_pseudo=false	0	108.326	72	17	57	17	190	1408	17	0.724	0.76641	45.45	81.3	118.7	41.04	19.29	High	High	High	High	High	High
CNAG_03198	transcript=CNAG_03198-t26_1 | gene=CNAG_03198 | organism=Cryptococcus_neoformans_var._grubii_H99 | gene_product=small subunit ribosomal protein S8e | transcript_product=small subunit ribosomal protein S8e | location=CP003827.1:318360-319221(+) | protein_length=208 | sequence_SO=chromosome | SO=protein_coding | is_pseudo=false	0	107.462	55	15	57	15	208	1037	15	0.657	0.57345	50.14	77.2	122.8	62.82	26.11	High	High	High	High	High	High
CNAG_02990	transcript=CNAG_02990-t26_1 | gene=CNAG_02990 | organism=Cryptococcus_neoformans_var._grubii_H99 | gene_product=nuclear protein | transcript_product=nuclear protein | location=CP003822.1:265306-265859(+) | protein_length=101 | sequence_SO=chromosome | SO=protein_coding | is_pseudo=false	0	77.263	83	7	57	7	101	564	7	0.969	0.992721	55.43	103.4	96.6	3.05	36.1	High	High	High	High	High	High
CNAG_01553	transcript=CNAG_01553-t26_1 | gene=CNAG_01553 | organism=Cryptococcus_neoformans_var._grubii_H99 | gene_product=CORD and CS domain-containing protein | transcript_product=CORD and CS domain-containing protein | location=CP003830.1:263974-265388(+) | protein_length=375 | sequence_SO=chromosome | SO=protein_coding | is_pseudo=false	0	114.043	65	13	55	13	375	1214	13	0.968	0.992721	36.39	104.5	95.5	53.56	13.68	High	High	High	High	High	High
CNAG_01332	transcript=CNAG_01332-t26_1 | gene=CNAG_01332 | organism=Cryptococcus_neoformans_var._grubii_H99 | gene_product=small subunit ribosomal protein S24e | transcript_product=small subunit ribosomal protein S24e | location=CP003824.1:580238-581006(-) | protein_length=135 | sequence_SO=chromosome | SO=protein_coding | is_pseudo=false	0	68.438	70	12	55	12	135	613	12	0.693	0.697185	59.5	86.2	113.8	37.42	37.99	High	High	High	High	High	High
CNAG_07424	transcript=CNAG_07424-t26_1 | gene=CNAG_07424 | organism=Cryptococcus_neoformans_var._grubii_H99 | gene_product=DNA-directed RNA polymerase I, II, and III subunit RPABC4 | transcript_product=DNA-directed RNA polymerase I, II, and III subunit RPABC4 | location=CP003824.1:531930-532408(+) | protein_length=70 | sequence_SO=chromosome | SO=protein_coding | is_pseudo=false	0	50.255	71	5	55	5	70	641	5	1.113	0.90188	41.2	98.4	101.6	26.99	20.97	High	High	High	High	High	High
CNAG_02903	transcript=CNAG_02903-t26_1 | gene=CNAG_02903 | organism=Cryptococcus_neoformans_var._grubii_H99 | gene_product=alcohol dehydrogenase (NADP) | transcript_product=alcohol dehydrogenase (NADP) | location=CP003822.1:489478-491065(+) | protein_length=353 | sequence_SO=chromosome | SO=protein_coding | is_pseudo=false	0	91.433	32	16	54	16	353	983	16	1.04	0.95217	45.71	104	96	9.44	56.42	High	High	High	High	High	High
CNAG_02657	transcript=CNAG_02657-t26_1 | gene=CNAG_02657 | organism=Cryptococcus_neoformans_var._grubii_H99 | gene_product=translation initiation factor 3 subunit G | transcript_product=translation initiation factor 3 subunit G | location=CP003822.1:1106965-1108197(+) | protein_length=290 | sequence_SO=chromosome | SO=protein_coding | is_pseudo=false	0	78.139	60	14	54	14	290	748	14	0.98	0.992721	28.9	96.8	103.2	18.61	6.36	High	High	High	High	High	High
CNAG_00656	transcript=CNAG_00656-t26_1 | gene=CNAG_00656 | organism=Cryptococcus_neoformans_var._grubii_H99 | gene_product=large subunit ribosomal protein L7e | transcript_product=large subunit ribosomal protein L7e | location=CP003820.1:1707358-1708734(+) | protein_length=250 | sequence_SO=chromosome | SO=protein_coding | is_pseudo=false	0	89.322	52	15	53	15	250	1038	15	0.628	0.477935	41.59	59.5	140.5	58.56	34.02	High	High	High	High	High	High
CNAG_01181	transcript=CNAG_01181-t26_1 | gene=CNAG_01181 | organism=Cryptococcus_neoformans_var._grubii_H99 | gene_product=small subunit ribosomal protein S27Ae | transcript_product=small subunit ribosomal protein S27Ae | location=CP003824.1:988803-989450(+) | protein_length=159 | sequence_SO=chromosome | SO=protein_coding | is_pseudo=false	0	74.117	38	12	53	12	159	1253	12	0.857	0.969015	44.76	98.2	101.8	30.33	30.85	High	High	High	High	High	High
CNAG_03040	transcript=CNAG_03040-t26_1 | gene=CNAG_03040 | organism=Cryptococcus_neoformans_var._grubii_H99 | gene_product=transketolase, transketolase, variant | transcript_product=transketolase | location=CP003822.1:136251-138980(-) | protein_length=646 | sequence_SO=chromosome | SO=protein_coding | is_pseudo=false	0	82.184	30	16	52	16	646	713	16	0.956	0.992721	58.89	106.4	93.6	26.77	31.54	High	High	High	High	High	High
CNAG_07746	transcript=CNAG_07746-t26_1 | gene=CNAG_07746 | organism=Cryptococcus_neoformans_var._grubii_H99 | gene_product=methylenetetrahydrofolate dehydrogenase (NADP) | transcript_product=methylenetetrahydrofolate dehydrogenase (NADP) | location=CP003827.1:1221795-1224981(-) | protein_length=1021 | sequence_SO=chromosome | SO=protein_coding | is_pseudo=false	0	78.345	23	16	52	16	1021	658	16	1.093	0.925677	33.44	106.2	93.8	26.03	30.58	High	High	High	High	High	High
CNAG_03015	transcript=CNAG_03015-t26_1 | gene=CNAG_03015 | organism=Cryptococcus_neoformans_var._grubii_H99 | gene_product=large subunit ribosomal protein L37-A | transcript_product=large subunit ribosomal protein L37-A | location=CP003822.1:203560-204231(-) | protein_length=91 | sequence_SO=chromosome | SO=protein_coding | is_pseudo=false	0	42.071	55	11	52	11	91	414	11	0.764	0.86864	69.99	76.3	123.7	27.12	51.36	High	High	High	High	High	High
CNAG_05899	transcript=CNAG_05899-t26_1 | gene=CNAG_05899 | organism=Cryptococcus_neoformans_var._grubii_H99 | gene_product=Pyrroline-5-carboxylate reductase | transcript_product=Pyrroline-5-carboxylate reductase | location=CP003826.1:1158754-1159918(-) | protein_length=313 | sequence_SO=chromosome | SO=protein_coding | is_pseudo=false	0	89.726	51	11	51	11	313	1360	11	1.025	0.95217	39.56	97.9	102.1	14.46	56.18	High	High	High	High	High	High
CNAG_05199	transcript=CNAG_05199-t26_1 | gene=CNAG_05199 | organism=Cryptococcus_neoformans_var._grubii_H99 | gene_product=chaperone DnaK | transcript_product=chaperone DnaK | location=CP003823.1:697238-699688(+) | protein_length=670 | sequence_SO=chromosome | SO=protein_coding | is_pseudo=false	0	85.24	31	19	51	19	670	1029	19	0.669	0.606786	60.46	76	124	32.48	46.13	High	High	High	High	High	High
CNAG_02359	transcript=CNAG_02359-t26_1 | gene=CNAG_02359 | organism=Cryptococcus_neoformans_var._grubii_H99 | gene_product=small subunit ribosomal protein S25e | transcript_product=small subunit ribosomal protein S25e | location=CP003825.1:522865-523486(+) | protein_length=107 | sequence_SO=chromosome | SO=protein_coding | is_pseudo=false	0	76.746	80	13	51	13	107	892	13	0.701	0.706154	47.54	88.9	111.1	28.59	6.51	High	High	High	High	High	High
CNAG_06919	transcript=CNAG_06919-t26_1 | gene=CNAG_06919 | organism=Cryptococcus_neoformans_var._grubii_H99 | gene_product=rRNA 2'-O-methyltransferase fibrillarin | transcript_product=rRNA 2'-O-methyltransferase fibrillarin | location=CP003822.1:1512868-1514064(-) | protein_length=314 | sequence_SO=chromosome | SO=protein_coding | is_pseudo=false	0	73.36	48	10	51	10	314	597	10	0.963	0.992721	31.8	94.9	105.1	33.95	25.59	High	High	High	High	High	High
CNAG_06377	transcript=CNAG_06377-t26_1 | gene=CNAG_06377 | organism=Cryptococcus_neoformans_var._grubii_H99 | gene_product=solute carrier family 25 (mitochondrial phosphate transporter), member 3 | transcript_product=solute carrier family 25 (mitochondrial phosphate transporter), member 3 | location=CP003832.1:332624-334036(+) | protein_length=370 | sequence_SO=chromosome | SO=protein_coding | is_pseudo=fal…	0	71.247	44	14	51	14	370	982	14	0.961	0.992721	44.79	76.7	123.3	58.47	37.31	High	High	High	High	High	High
CNAG_04114	transcript=CNAG_04114-t26_1 | gene=CNAG_04114 | organism=Cryptococcus_neoformans_var._grubii_H99 | gene_product=small subunit ribosomal protein S0 | transcript_product=small subunit ribosomal protein S0 | location=CP003828.1:40808-41855(+) | protein_length=292 | sequence_SO=chromosome | SO=protein_coding | is_pseudo=false	0	69.578	45	13	51	13	292	1251	13	1.073	0.938351	46.1	76.4	123.6	49.75	48.46	High	High	High	High	High	High
CNAG_02257	transcript=CNAG_02257-t26_1 | gene=CNAG_02257 | organism=Cryptococcus_neoformans_var._grubii_H99 | gene_product=GTP-binding nuclear protein spi1 | transcript_product=GTP-binding nuclear protein spi1 | location=CP003825.1:772249-773494(+) | protein_length=211 | sequence_SO=chromosome | SO=protein_coding | is_pseudo=false	0	51.746	36	12	51	12	211	925	12	0.946	0.995949	36.81	94.5	105.5	22.41	19.89	High	High	High	High	High	High
CNAG_06621	transcript=CNAG_06621-t26_1 | gene=CNAG_06621 | organism=Cryptococcus_neoformans_var._grubii_H99 | gene_product=biotin synthase | transcript_product=biotin synthase | location=CP003826.1:302138-303576(-) | protein_length=388 | sequence_SO=chromosome | SO=protein_coding | is_pseudo=false	0	84.128	65	16	50	16	388	852	16	1.098	0.923613	43.2	86.3	113.7	3.78	56.9	High	High	High	High	High	High
CNAG_02331	transcript=CNAG_02331-t26_1 | gene=CNAG_02331 | organism=Cryptococcus_neoformans_var._grubii_H99 | gene_product=small subunit ribosomal protein S9 | transcript_product=small subunit ribosomal protein S9 | location=CP003825.1:590381-591334(-) | protein_length=193 | sequence_SO=chromosome | SO=protein_coding | is_pseudo=false	0	62.018	45	14	50	14	193	465	14	0.918	0.996547	41.89	92.2	107.8	67.01	4.7	High	High	High	High	High	High
CNAG_06745	transcript=CNAG_06745-t26_1 | gene=CNAG_06745 | organism=Cryptococcus_neoformans_var._grubii_H99 | gene_product=Histone H3 | transcript_product=Histone H3 | location=CP003821.1:160509-161100(+) | protein_length=138 | sequence_SO=chromosome | SO=protein_coding | is_pseudo=false	0	45.179	51	13	50	13	138	479	13	0.95	0.992721	48.88	92.6	107.4	56.12	40.38	High	High	High	High	High	High
CNAG_03920	transcript=CNAG_03920-t26_1 | gene=CNAG_03920 | organism=Cryptococcus_neoformans_var._grubii_H99 | gene_product=isocitrate dehydrogenase, NADP-dependent | transcript_product=isocitrate dehydrogenase, NADP-dependent | location=CP003821.1:1189966-1191832(+) | protein_length=453 | sequence_SO=chromosome | SO=protein_coding | is_pseudo=false	0	94.144	43	17	49	17	453	618	17	1.022	0.95217	48.05	103.1	96.9	6.76	12.64	High	High	High	High	High	High
CNAG_00520	transcript=CNAG_00520-t26_1 | gene=CNAG_00520 | organism=Cryptococcus_neoformans_var._grubii_H99 | gene_product=hypothetical protein | transcript_product=hypothetical protein | location=CP003820.1:1325020-1330280(+) | protein_length=1641 | sequence_SO=chromosome | SO=protein_coding | is_pseudo=false	0	90.616	14	13	49	13	1641	1100	13	0.937	0.996547	38.38	77.3	122.7	36.33	26.6	High	High	High	High	High	High
CNAG_04017	transcript=CNAG_04017-t26_1 | gene=CNAG_04017 | organism=Cryptococcus_neoformans_var._grubii_H99 | gene_product=methionine-R-sulfoxide reductase | transcript_product=methionine-R-sulfoxide reductase | location=CP003821.1:1409795-1410687(+) | protein_length=182 | sequence_SO=chromosome | SO=protein_coding | is_pseudo=false	0	81.695	67	8	49	8	182	694	8	1.022	0.95217	55.41	87.8	112.2	32.31	28.36	High	High	High	High	High	High
CNAG_07427	transcript=CNAG_07427-t26_1 | gene=CNAG_07427 | organism=Cryptococcus_neoformans_var._grubii_H99 | gene_product=Casein kinase II | transcript_product=Casein kinase II | location=CP003824.1:619695-620883(+) | protein_length=331 | sequence_SO=chromosome | SO=protein_coding | is_pseudo=false	0	81.634	46	19	49	19	331	583	19	0.724	0.76641	75.6	120.2	79.8	42.58	106.13	High	High	High	High	High	High
CNAG_04445	transcript=CNAG_04445-t26_1 | gene=CNAG_04445 | organism=Cryptococcus_neoformans_var._grubii_H99 | gene_product=small subunit ribosomal protein S7e | transcript_product=small subunit ribosomal protein S7e | location=CP003828.1:886357-887237(+) | protein_length=199 | sequence_SO=chromosome | SO=protein_coding | is_pseudo=false	0	74.79	52	10	48	10	199	1164	10	0.739	0.801484	89.55	103.7	96.3	63.1	58.74	High	High	High	High	High	High
CNAG_02234	transcript=CNAG_02234-t26_1 | gene=CNAG_02234 | organism=Cryptococcus_neoformans_var._grubii_H99 | gene_product=large subunit ribosomal protein L6e | transcript_product=large subunit ribosomal protein L6e | location=CP003825.1:835795-836690(+) | protein_length=235 | sequence_SO=chromosome | SO=protein_coding | is_pseudo=false	0	66.633	39	14	48	14	235	393	14	0.697	0.697185	77.05	89.7	110.3	21.38	64.01	High	High	High	High	High	High
CNAG_00026	transcript=CNAG_00026-t26_2 | gene=CNAG_00026 | organism=Cryptococcus_neoformans_var._grubii_H99 | gene_product=kynurenine aminotransferase, kynurenine aminotransferase, variant | transcript_product=kynurenine aminotransferase | location=CP003820.1:81301-82983(-) | protein_length=460 | sequence_SO=chromosome | SO=protein_coding | is_pseudo=false	0	87.516	34	13	47	13	460	946	13	0.937	0.996547	74.16	101.8	98.2	65.01	38.06	High	High	High	High	High	High
CNAG_02974	transcript=CNAG_02974-t26_1 | gene=CNAG_02974 | organism=Cryptococcus_neoformans_var._grubii_H99 | gene_product=voltage-dependent anion channel protein 2 | transcript_product=voltage-dependent anion channel protein 2 | location=CP003822.1:303522-304648(+) | protein_length=292 | sequence_SO=chromosome | SO=protein_coding | is_pseudo=false	0	82.879	52	11	47	11	292	1012	11	0.929	0.999747	61.69	96.5	103.5	45.79	55.7	High	High	High	High	High	High
CNAG_06699	transcript=CNAG_06699-t26_1 | gene=CNAG_06699 | organism=Cryptococcus_neoformans_var._grubii_H99 | gene_product=glyceraldehyde-3-phosphate dehydrogenase | transcript_product=glyceraldehyde-3-phosphate dehydrogenase | location=CP003826.1:523887-525564(+) | protein_length=339 | sequence_SO=chromosome | SO=protein_coding | is_pseudo=false	0	75.887	31	14	47	14	339	616	14	0.511	0.110375	115.09	78.1	121.9	28.67	110.5	High	High	High	High	High	High
CNAG_03747	transcript=CNAG_03747-t26_1 | gene=CNAG_03747 | organism=Cryptococcus_neoformans_var._grubii_H99 | gene_product=large subunit ribosomal protein L27Ae | transcript_product=large subunit ribosomal protein L27Ae | location=CP003821.1:686626-687348(-) | protein_length=142 | sequence_SO=chromosome | SO=protein_coding | is_pseudo=false	0	54.148	61	12	47	12	142	572	12	0.68	0.660427	35.69	86.9	113.1	30.02	6.8	High	High	High	High	High	High
CNAG_05525	transcript=CNAG_05525-t26_1 | gene=CNAG_05525 | organism=Cryptococcus_neoformans_var._grubii_H99 | gene_product=small subunit ribosomal protein S26 | transcript_product=small subunit ribosomal protein S26 | location=CP003833.2:553983-554682(+) | protein_length=132 | sequence_SO=chromosome | SO=protein_coding | is_pseudo=false	0	49.417	58	13	47	13	132	439	13	0.746	0.822541	57.03	75.9	124.1	21.54	22.75	High	High	High	High	High	High
CNAG_01480	transcript=CNAG_01480-t26_1 | gene=CNAG_01480 | organism=Cryptococcus_neoformans_var._grubii_H99 | gene_product=large subunit ribosomal protein L12 | transcript_product=large subunit ribosomal protein L12 | location=CP003830.1:72781-73860(-) | protein_length=165 | sequence_SO=chromosome | SO=protein_coding | is_pseudo=false	0	83.536	46	10	46	10	165	1053	10	0.872	0.989705	32.02	100.6	99.4	15.41	14.79	High	High	High	High	High	High
CNAG_00703	transcript=CNAG_00703-t26_1 | gene=CNAG_00703 | organism=Cryptococcus_neoformans_var._grubii_H99 | gene_product=large subunit ribosomal protein L31e | transcript_product=large subunit ribosomal protein L31e | location=CP003820.1:1839818-1840750(-) | protein_length=126 | sequence_SO=chromosome | SO=protein_coding | is_pseudo=false	0	57.789	57	11	45	11	126	782	11	0.558	0.229492	37.95	85.7	114.3	17.04	56.76	High	High	High	High	High	High
CNAG_02943	transcript=CNAG_02943-t26_1 | gene=CNAG_02943 | organism=Cryptococcus_neoformans_var._grubii_H99 | gene_product=cytoplasmic protein, cytoplasmic protein, variant | transcript_product=cytoplasmic protein, variant | location=CP003822.1:380997-383101(-) | protein_length=629 | sequence_SO=chromosome | SO=protein_coding | is_pseudo=false	0	57.27	26	15	45	15	629	402	15	0.646	0.540977	46.16	72.8	127.2	71.43	41.49	Peak Found	High	High	High	High	High
CNAG_05839	transcript=CNAG_05839-t26_1 | gene=CNAG_05839 | organism=Cryptococcus_neoformans_var._grubii_H99 | gene_product=cytochrome c oxidase subunit 6B, cytochrome c oxidase subunit 6b, variant | transcript_product=cytochrome c oxidase subunit 6B | location=CP003826.1:1012211-1013052(-) | protein_length=82 | sequence_SO=chromosome | SO=protein_coding | is_pseudo=false	0	87.367	95	10	44	10	82	961	10	0.937	0.996547	71.37	105.8	94.2	23.73	80.06	High	High	High	High	High	High
CNAG_00232	transcript=CNAG_00232-t26_1 | gene=CNAG_00232 | organism=Cryptococcus_neoformans_var._grubii_H99 | gene_product=large subunit ribosomal protein L30e | transcript_product=large subunit ribosomal protein L30e | location=CP003820.1:611844-612502(-) | protein_length=113 | sequence_SO=chromosome | SO=protein_coding | is_pseudo=false	0	74.372	85	11	43	11	113	939	11	0.675	0.63678	42.83	78.4	121.6	59.22	45.49	High	High	High	High	High	High
CNAG_00992	transcript=CNAG_00992-t26_1 | gene=CNAG_00992 | organism=Cryptococcus_neoformans_var._grubii_H99 | gene_product=homocitrate synthase, mitochondrial | transcript_product=homocitrate synthase, mitochondrial | location=CP003824.1:1488718-1490613(-) | protein_length=489 | sequence_SO=chromosome | SO=protein_coding | is_pseudo=false	0	66.897	31	13	43	13	489	866	13	1.237	0.697185	44.24	108.8	91.2	58.51	39.4	High	High	High	High	High	High
CNAG_07807	transcript=CNAG_07807-t26_1 | gene=CNAG_07807 | organism=Cryptococcus_neoformans_var._grubii_H99 | gene_product=Histone H4 | transcript_product=Histone H4 | location=CP003823.1:310772-311242(+) | protein_length=103 | sequence_SO=chromosome | SO=protein_coding | is_pseudo=false	0	64.319	47	9	43	9	103	836	9	0.861	0.975458	36.38	98.6	101.4	31.15	43.73	High	High	High	High	High	High
CNAG_02326	transcript=CNAG_02326-t26_1 | gene=CNAG_02326 | organism=Cryptococcus_neoformans_var._grubii_H99 | gene_product=V-type proton ATPase catalytic subunit A | transcript_product=V-type proton ATPase catalytic subunit A | location=CP003825.1:603328-605975(-) | protein_length=618 | sequence_SO=chromosome | SO=protein_coding | is_pseudo=false	0	57.538	27	14	43	14	618	819	14	0.884	0.992721	40.19	97.7	102.3	47.71	4.09	High	High	High	High	High	High
CNAG_01578	transcript=CNAG_01578-t26_1 | gene=CNAG_01578 | organism=Cryptococcus_neoformans_var._grubii_H99 | gene_product=hypothetical protein | transcript_product=hypothetical protein | location=CP003830.1:341912-342613(+) | protein_length=198 | sequence_SO=chromosome | SO=protein_coding | is_pseudo=false	0	54.219	38	11	43	11	198	541	11	0.901	0.992721	37.18	99.2	100.8	11.84	19.65	High	High	High	High	High	High
CNAG_00779	transcript=CNAG_00779-t26_1 | gene=CNAG_00779 | organism=Cryptococcus_neoformans_var._grubii_H99 | gene_product=large subunit ribosomal protein L27e | transcript_product=large subunit ribosomal protein L27e | location=CP003820.1:2052123-2052999(+) | protein_length=136 | sequence_SO=chromosome | SO=protein_coding | is_pseudo=false	0	48.345	40	9	43	9	136	764	9	0.749	0.833857	65.88	113.6	86.4	132.53	43.06	High	High	High	High	High	High
CNAG_05465	transcript=CNAG_05465-t26_1 | gene=CNAG_05465 | organism=Cryptococcus_neoformans_var._grubii_H99 | gene_product=G protein beta subunit Gib2 | transcript_product=G protein beta subunit Gib2 | location=CP003833.2:379084-380462(-) | protein_length=314 | sequence_SO=chromosome | SO=protein_coding | is_pseudo=false	0	99.599	59	16	42	16	314	803	16	0.851	0.968306	67.73	143.6	56.4	45.39	77.98	High	High	High	High	High	High
CNAG_05365	transcript=CNAG_05365-t26_1 | gene=CNAG_05365 | organism=Cryptococcus_neoformans_var._grubii_H99 | gene_product=Ribose-phosphate pyrophosphokinase | transcript_product=Ribose-phosphate pyrophosphokinase | location=CP003833.2:100135-101586(-) | protein_length=357 | sequence_SO=chromosome | SO=protein_coding | is_pseudo=false	0	79.768	42	13	42	13	357	795	13	1.101	0.921554	49.75	94.4	105.6	20.5	23.95	High	High	High	High	High	High
CNAG_01590	transcript=CNAG_01590-t26_1 | gene=CNAG_01590 | organism=Cryptococcus_neoformans_var._grubii_H99 | gene_product=large subunit ribosomal protein L32 | transcript_product=large subunit ribosomal protein L32 | location=CP003830.1:366446-367009(+) | protein_length=150 | sequence_SO=chromosome | SO=protein_coding | is_pseudo=false	0	50.12	32	6	42	6	150	511	6	0.786	0.925677	56.36	98.9	101.1	31.3	3.39	High	High	High	High	High	High
CNAG_03951	transcript=CNAG_03951-t26_1 | gene=CNAG_03951 | organism=Cryptococcus_neoformans_var._grubii_H99 | gene_product=hypothetical protein | transcript_product=hypothetical protein | location=CP003821.1:1264449-1264985(-) | protein_length=77 | sequence_SO=chromosome | SO=protein_coding | is_pseudo=false	0	61.483	79	8	41	8	77	629	8	1.048	0.95217	48.41	110.3	89.7	17.63	46.6	High	High	High	High	High	High
CNAG_06559	transcript=CNAG_06559-t26_1 | gene=CNAG_06559 | organism=Cryptococcus_neoformans_var._grubii_H99 | gene_product=cysteine and glycine-rich protein | transcript_product=cysteine and glycine-rich protein | location=CP003826.1:113449-114502(-) | protein_length=254 | sequence_SO=chromosome | SO=protein_coding | is_pseudo=false	0	50.41	38	11	40	11	254	359	11	0.863	0.978129	27.36	82.1	117.9	20.12	2.28	High	High	High	High	High	High
CNAG_05449	transcript=CNAG_05449-t26_1 | gene=CNAG_05449 | organism=Cryptococcus_neoformans_var._grubii_H99 | gene_product=Copper-detoxifying metallothionein 1 | transcript_product=Copper-detoxifying metallothionein 1 | location=CP003833.2:341340-342129(+) | protein_length=122 | sequence_SO=chromosome | SO=protein_coding | is_pseudo=false	0	37.524	75	7	40	7	122	1525	7	0.928	0.999747	30.51	98.6	101.4	15.05	32.26	High	High	High	High	High	High
CNAG_06602	transcript=CNAG_06602-t26_1 | gene=CNAG_06602 | organism=Cryptococcus_neoformans_var._grubii_H99 | gene_product=cysteine-type peptidase | transcript_product=cysteine-type peptidase | location=CP003826.1:242630-243388(+) | protein_length=252 | sequence_SO=chromosome | SO=protein_coding | is_pseudo=false	0	86.773	80	14	39	14	252	1093	14	0.865	0.982427	83.69	97.6	102.4	73.14	59.19	High	High	High	High	High	High
CNAG_01355	transcript=CNAG_01355-t26_1 | gene=CNAG_01355 | organism=Cryptococcus_neoformans_var._grubii_H99 | gene_product=thioredoxin | transcript_product=thioredoxin | location=CP003824.1:515294-516635(-) | protein_length=311 | sequence_SO=chromosome | SO=protein_coding | is_pseudo=false	0	56.798	48	9	39	9	311	924	9	0.913	0.996547	66.12	138.4	61.6	45.13	113.14	High	High	High	High	High	High
CNAG_02129	transcript=CNAG_02129-t26_1 | gene=CNAG_02129 | organism=Cryptococcus_neoformans_var._grubii_H99 | gene_product=hypothetical protein | transcript_product=hypothetical protein | location=CP003825.1:1120022-1123079(-) | protein_length=908 | sequence_SO=chromosome | SO=protein_coding | is_pseudo=false	0	54.003	17	11	39	11	908	475	11	0.624	0.468413	53.26	73.2	126.8	65.24	56.57	High	High	High	High	High	High
CNAG_01951	transcript=CNAG_01951-t26_1 | gene=CNAG_01951 | organism=Cryptococcus_neoformans_var._grubii_H99 | gene_product=small subunit ribosomal protein S22-A, small subunit ribosomal protein S22-A, variant | transcript_product=small subunit ribosomal protein S22-A | location=CP003830.1:1349346-1350219(+) | protein_length=130 | sequence_SO=chromosome | SO=protein_coding | is_pseudo=false	0	74.105	60	8	38	8	130	1500	8	0.943	0.996547	34.37	94.8	105.2	9.12	12.62	High	High	High	High	High	High
CNAG_02952	transcript=CNAG_02952-t26_1 | gene=CNAG_02952 | organism=Cryptococcus_neoformans_var._grubii_H99 | gene_product=hypothetical protein | transcript_product=hypothetical protein | location=CP003822.1:359857-360316(-) | protein_length=109 | sequence_SO=chromosome | SO=protein_coding | is_pseudo=false	0	54.134	76	13	38	13	109	509	13	0.847	0.961537	47.91	94.7	105.3	34.3	55.91	High	High	High	High	High	High
CNAG_00771	transcript=CNAG_00771-t26_1 | gene=CNAG_00771 | organism=Cryptococcus_neoformans_var._grubii_H99 | gene_product=large subunit ribosomal protein L29 | transcript_product=large subunit ribosomal protein L29 | location=CP003820.1:2026618-2027378(-) | protein_length=127 | sequence_SO=chromosome | SO=protein_coding | is_pseudo=false	0	38.453	58	10	38	10	127	485	10	0.733	0.777976	77.65	93.5	106.5	31.01	65.11	High	High	High	High	High	High
CNAG_00488	transcript=CNAG_00488-t26_1 | gene=CNAG_00488 | organism=Cryptococcus_neoformans_var._grubii_H99 | gene_product=hypothetical protein, hypothetical protein, variant | transcript_product=hypothetical protein | location=CP003820.1:1252337-1254028(-) | protein_length=423 | sequence_SO=chromosome | SO=protein_coding | is_pseudo=false	0.007	2.095	2	1	38	1	423	188	1	4.555	6.385e-09	124.44	164	36	48.47	131.61	High	High	High	Peak Found	High	High
CNAG_01089	transcript=CNAG_01089-t26_1 | gene=CNAG_01089 | organism=Cryptococcus_neoformans_var._grubii_H99 | gene_product=hypothetical protein | transcript_product=hypothetical protein | location=CP003824.1:1236738-1237278(-) | protein_length=145 | sequence_SO=chromosome | SO=protein_coding | is_pseudo=false	0	42.492	86	7	37	7	145	511	7	0.906	0.992721	31.52	109.7	90.3	33.06	22.21	High	High	High	High	High	High
CNAG_06222	transcript=CNAG_06222-t26_1 | gene=CNAG_06222 | organism=Cryptococcus_neoformans_var._grubii_H99 | gene_product=large subunit ribosomal protein L32e | transcript_product=large subunit ribosomal protein L32e | location=CP003831.1:669031-669692(+) | protein_length=129 | sequence_SO=chromosome | SO=protein_coding | is_pseudo=false	0	41.08	63	12	37	12	129	386	12	0.748	0.82997	69.88	88.2	111.8	31.48	48.35	High	High	High	High	High	High
CNAG_03891	transcript=CNAG_03891-t26_1 | gene=CNAG_03891 | organism=Cryptococcus_neoformans_var._grubii_H99 | gene_product=hsp60-like protein | transcript_product=hsp60-like protein | location=CP003821.1:1109513-1111488(-) | protein_length=581 | sequence_SO=chromosome | SO=protein_coding | is_pseudo=false	0	69.706	29	12	36	12	581	1110	12	0.812	0.947276	70.89	86.5	113.5	14.12	63.11	High	High	High	High	High	High
CNAG_06830	transcript=CNAG_06830-t26_1 | gene=CNAG_06830 | organism=Cryptococcus_neoformans_var._grubii_H99 | gene_product=Histidinol dehydrogenase | transcript_product=Histidinol dehydrogenase | location=CP003824.1:134250-136975(-) | protein_length=852 | sequence_SO=chromosome | SO=protein_coding | is_pseudo=false	0	54.962	15	11	36	11	852	398	11	0.817	0.95217	38.59	94.1	105.9	20.07	9.13	High	High	High	High	High	High
CNAG_01287	transcript=CNAG_01287-t26_1 | gene=CNAG_01287 | organism=Cryptococcus_neoformans_var._grubii_H99 | gene_product=NADH-ubiquinone oxidoreductase 51 kDa subunit, mitochondrial | transcript_product=NADH-ubiquinone oxidoreductase 51 kDa subunit, mitochondrial | location=CP003824.1:683076-684832(-) | protein_length=495 | sequence_SO=chromosome | SO=protein_coding | is_pseudo=false	0	71.039	36	15	35	15	495	751	15	0.626	0.471444	53.9	60.4	139.6	64.98	93.9	High	High	High	High	High	High
CNAG_03765	transcript=CNAG_03765-t26_1 | gene=CNAG_03765 | organism=Cryptococcus_neoformans_var._grubii_H99 | gene_product=trehalose-phosphatase | transcript_product=trehalose-phosphatase | location=CP003821.1:747828-751118(+) | protein_length=987 | sequence_SO=chromosome | SO=protein_coding | is_pseudo=false	0	50.351	14	11	35	11	987	366	11	0.784	0.922764	28.67	88.1	111.9	7.18	23.41	High	High	High	High	High	High
CNAG_01019	transcript=CNAG_01019-t26_1 | gene=CNAG_01019 | organism=Cryptococcus_neoformans_var._grubii_H99 | gene_product=superoxide dismutase [Cu-Zn] | transcript_product=superoxide dismutase [Cu-Zn] | location=CP003824.1:1416672-1417607(+) | protein_length=154 | sequence_SO=chromosome | SO=protein_coding | is_pseudo=false	0	90.405	70	9	34	9	154	800	9	0.383	0.00420936	108.54	84.3	115.7	39.88	110.23	Peak Found	High	High	High	High	High
CNAG_00418	transcript=CNAG_00418-t26_1 | gene=CNAG_00418 | organism=Cryptococcus_neoformans_var._grubii_H99 | gene_product=S-adenosylmethionine synthase | transcript_product=S-adenosylmethionine synthase | location=CP003820.1:1097021-1098561(-) | protein_length=397 | sequence_SO=chromosome | SO=protein_coding | is_pseudo=false	0	52.569	26	11	34	11	397	352	11	1.145	0.834525	73.92	114.4	85.6	16.17	42.42	High	High	High	High	High	High
CNAG_06633	transcript=CNAG_06633-t26_1 | gene=CNAG_06633 | organism=Cryptococcus_neoformans_var._grubii_H99 | gene_product=small subunit ribosomal protein S15 | transcript_product=small subunit ribosomal protein S15 | location=CP003826.1:334173-334961(-) | protein_length=150 | sequence_SO=chromosome | SO=protein_coding | is_pseudo=false	0	48.458	70	9	34	9	150	748	9	0.789	0.925677	54.72	95.7	104.3	20.29	61.42	High	High	High	High	High	High
CNAG_00306	transcript=CNAG_00306-t26_1 | gene=CNAG_00306 | organism=Cryptococcus_neoformans_var._grubii_H99 | gene_product=Copper-detoxifying metallothionein 2 | transcript_product=Copper-detoxifying metallothionein 2 | location=CP003820.1:787948-789086(+) | protein_length=183 | sequence_SO=chromosome | SO=protein_coding | is_pseudo=false	0	71.696	49	11	33	11	183	1364	11	0.879	0.992721	70.56	115.7	84.3	9.66	90.37	High	High	High	High	Peak Found	High
CNAG_06301	transcript=CNAG_06301-t26_1 | gene=CNAG_06301 | organism=Cryptococcus_neoformans_var._grubii_H99 | gene_product=AGC/AKT protein kinase | transcript_product=AGC/AKT protein kinase | location=CP003832.1:133897-136742(-) | protein_length=818 | sequence_SO=chromosome | SO=protein_coding | is_pseudo=false	0	41.622	13	8	33	8	818	379	8	1.138	0.850725	46.74	105.6	94.4	10.06	21.43	High	High	High	High	High	High
CNAG_07445	transcript=CNAG_07445-t26_1 | gene=CNAG_07445 | organism=Cryptococcus_neoformans_var._grubii_H99 | gene_product=transketolase | transcript_product=transketolase | location=CP003824.1:1547048-1549801(-) | protein_length=687 | sequence_SO=chromosome | SO=protein_coding | is_pseudo=false	0	68.042	28	14	32	14	687	756	14	0.517	0.121027	89.49	62.3	137.7	50.83	124.26	High	High	High	High	Peak Found	High
CNAG_07561	transcript=CNAG_07561-t26_1 | gene=CNAG_07561 | organism=Cryptococcus_neoformans_var._grubii_H99 | gene_product=6-phosphogluconate dehydrogenase, decarboxylating 1 | transcript_product=6-phosphogluconate dehydrogenase, decarboxylating 1 | location=CP003822.1:1209055-1211133(+) | protein_length=491 | sequence_SO=chromosome | SO=protein_coding | is_pseudo=false	0	61.507	41	13	32	13	491	494	13	0.387	0.0048715	102.52	55.9	144.1	33.62	97.98	High	High	High	High	High	High
CNAG_03320	transcript=CNAG_03320-t26_1 | gene=CNAG_03320 | organism=Cryptococcus_neoformans_var._grubii_H99 | gene_product=Mannose-1-phosphate guanylyltransferase | transcript_product=Mannose-1-phosphate guanylyltransferase | location=CP003827.1:641799-643251(+) | protein_length=402 | sequence_SO=chromosome | SO=protein_coding | is_pseudo=false	0	58.946	30	9	32	9	402	621	9	1.248	0.696078	42.17	106.1	93.9	4.1	31.02	High	High	High	High	High	High
CNAG_00747	transcript=CNAG_00747-t26_1 | gene=CNAG_00747 | organism=Cryptococcus_neoformans_var._grubii_H99 | gene_product=succinyl-CoA synthetase beta subunit | transcript_product=succinyl-CoA synthetase beta subunit | location=CP003820.1:1960278-1962180(+) | protein_length=418 | sequence_SO=chromosome | SO=protein_coding | is_pseudo=false	0	58.816	24	10	32	10	418	625	10	1.089	0.925677	39.75	101.5	98.5	23.92	13.68	High	High	High	High	High	High
CNAG_04439	transcript=CNAG_04439-t26_1 | gene=CNAG_04439 | organism=Cryptococcus_neoformans_var._grubii_H99 | gene_product=V-type proton ATPase subunit B | transcript_product=V-type proton ATPase subunit B | location=CP003828.1:873060-875153(-) | protein_length=515 | sequence_SO=chromosome | SO=protein_coding | is_pseudo=false	0	52.215	21	8	32	8	515	495	8	1.037	0.95217	61.06	137.2	62.8	148.96	80.3	High	High	High	High	High	High
CNAG_02080	transcript=CNAG_02080-t26_2 | gene=CNAG_02080 | organism=Cryptococcus_neoformans_var._grubii_H99 | gene_product=hypothetical protein, hypothetical protein, variant | transcript_product=hypothetical protein | location=CP003825.1:1251315-1252524(-) | protein_length=369 | sequence_SO=chromosome | SO=protein_coding | is_pseudo=false	0	43.138	40	9	32	9	369	645	9	1.068	0.943348	22.44	102.1	97.9	45.21	45.49	High	High	High	High	High	High
CNAG_05222	transcript=CNAG_05222-t26_1 | gene=CNAG_05222 | organism=Cryptococcus_neoformans_var._grubii_H99 | gene_product=transcriptional regulator Nrg1 | transcript_product=transcriptional regulator Nrg1 | location=CP003823.1:772148-773296(+) | protein_length=359 | sequence_SO=chromosome | SO=protein_coding | is_pseudo=false	0	31.133	17	6	32	6	359	348	6	0.919	0.996547	28.18	98.6	101.4	26.95	2.77	High	High	High	High	High	High
CNAG_06150	transcript=CNAG_06150-t26_1 | gene=CNAG_06150 | organism=Cryptococcus_neoformans_var._grubii_H99 | gene_product=hsp90-like protein | transcript_product=hsp90-like protein | location=CP003831.1:435707-438121(-) | protein_length=699 | sequence_SO=chromosome | SO=protein_coding | is_pseudo=false	0	62.266	17	13	31	13	699	354	13	0.673	0.631021	50.82	85.2	114.8	60.1	43.07	Peak Found	High	High	High	High	High
CNAG_02434	transcript=CNAG_02434-t26_1 | gene=CNAG_02434 | organism=Cryptococcus_neoformans_var._grubii_H99 | gene_product=Copper transport protein ATX1 | transcript_product=Copper transport protein ATX1 | location=CP003825.1:336170-336629(+) | protein_length=102 | sequence_SO=chromosome | SO=protein_coding | is_pseudo=false	0	52.385	96	7	31	7	102	612	7	1.029	0.95217	62.15	106.5	93.5	47.94	21.66	High	High	High	High	High	High
CNAG_00268	transcript=CNAG_00268-t26_1 | gene=CNAG_00268 | organism=Cryptococcus_neoformans_var._grubii_H99 | gene_product=acetolactate synthase, mitochondrial | transcript_product=acetolactate synthase, mitochondrial | location=CP003820.1:698543-700957(-) | protein_length=718 | sequence_SO=chromosome | SO=protein_coding | is_pseudo=false	0	38.128	13	8	31	8	718	199	8	1.096	0.925677	31.72	107.7	92.3	12.49	9.22	High	High	High	High	High	High
CNAG_01264	transcript=CNAG_01264-t26_1 | gene=CNAG_01264 | organism=Cryptococcus_neoformans_var._grubii_H99 | gene_product=homoisocitrate dehydrogenase | transcript_product=homoisocitrate dehydrogenase | location=CP003824.1:752994-754430(+) | protein_length=370 | sequence_SO=chromosome | SO=protein_coding | is_pseudo=false	0	71.39	35	10	30	10	370	526	10	0.893	0.992721	35.91	92	108	29.46	37.27	High	High	High	High	High	High
CNAG_06169	transcript=CNAG_06169-t26_1 | gene=CNAG_06169 | organism=Cryptococcus_neoformans_var._grubii_H99 | gene_product=hypothetical protein | transcript_product=hypothetical protein | location=CP003831.1:503972-505855(-) | protein_length=441 | sequence_SO=chromosome | SO=protein_coding | is_pseudo=false	0	47.819	22	7	30	7	441	502	7	1.565	0.204854	64.03	106.3	93.7	54.64	25.16	High	High	High	High	High	High
CNAG_05976	transcript=CNAG_05976-t26_1 | gene=CNAG_05976 | organism=Cryptococcus_neoformans_var._grubii_H99 | gene_product=nucleolar protein 58 | transcript_product=nucleolar protein 58 | location=CP003826.1:1375060-1376974(-) | protein_length=568 | sequence_SO=chromosome | SO=protein_coding | is_pseudo=false	0	35.214	11	7	30	7	568	363	7	1.187	0.768306	59.5	112.9	87.1	26.31	47.05	High	High	High	High	High	High
CNAG_02565	transcript=CNAG_02565-t26_1 | gene=CNAG_02565 | organism=Cryptococcus_neoformans_var._grubii_H99 | gene_product=homoaconitase, mitochondrial | transcript_product=homoaconitase, mitochondrial | location=CP003822.1:1354857-1357206(-) | protein_length=728 | sequence_SO=chromosome | SO=protein_coding | is_pseudo=false	0	57.694	21	12	29	12	728	711	12	0.947	0.994113	41.94	92.7	107.3	51.45	62.59	High	High	High	High	High	High
CNAG_03263	transcript=CNAG_03263-t26_1 | gene=CNAG_03263 | organism=Cryptococcus_neoformans_var._grubii_H99 | gene_product=translation elongation factor Tu | transcript_product=translation elongation factor Tu | location=CP003827.1:514889-516569(+) | protein_length=464 | sequence_SO=chromosome | SO=protein_coding | is_pseudo=false	0	55.451	31	14	29	14	464	327	14	0.979	0.992721	46.65	92.8	107.2	14.73	39.37	High	High	High	High	High	High
CNAG_02395	transcript=CNAG_02395-t26_1 | gene=CNAG_02395 | organism=Cryptococcus_neoformans_var._grubii_H99 | gene_product=ubiquitin carboxyl-terminal hydrolase 9/13 | transcript_product=ubiquitin carboxyl-terminal hydrolase 9/13 | location=CP003825.1:437194-439715(+) | protein_length=786 | sequence_SO=chromosome | SO=protein_coding | is_pseudo=false	0	53.462	24	10	29	10	786	681	10	1.079	0.93777	44.24	132.7	67.3	50.2	137.54	High	High	High	High	High	High
CNAG_06746	transcript=CNAG_06746-t26_1 | gene=CNAG_06746 | organism=Cryptococcus_neoformans_var._grubii_H99 | gene_product=Histone H2B | transcript_product=Histone H2B | location=CP003821.1:158165-158745(+) | protein_length=139 | sequence_SO=chromosome | SO=protein_coding | is_pseudo=false	0	51.532	45	8	29	8	139	288	8	0.68	0.660427	48.6	90	110	33.69	44.28	High	High	High	High	High	High
CNAG_04027	transcript=CNAG_04027-t26_1 | gene=CNAG_04027 | organism=Cryptococcus_neoformans_var._grubii_H99 | gene_product=hypothetical protein | transcript_product=hypothetical protein | location=CP003821.1:1437792-1438714(-) | protein_length=286 | sequence_SO=chromosome | SO=protein_coding | is_pseudo=false	0	44.033	31	10	29	10	286	419	10	0.832	0.95217	43.28	77.3	122.7	56.56	7.27	High	High	High	High	High	High
CNAG_02292	transcript=CNAG_02292-t26_1 | gene=CNAG_02292 | organism=Cryptococcus_neoformans_var._grubii_H99 | gene_product=copper chaperone | transcript_product=copper chaperone | location=CP003825.1:684315-685419(+) | protein_length=298 | sequence_SO=chromosome | SO=protein_coding | is_pseudo=false	0	37.347	33	9	29	9	298	459	9	1.052	0.95217	60.17	116.1	83.9	22.72	43.76	High	High	High	High	High	High
CNAG_03793	transcript=CNAG_03793-t26_2 | gene=CNAG_03793 | organism=Cryptococcus_neoformans_var._grubii_H99 | gene_product=hypothetical protein, hypothetical protein, variant | transcript_product=hypothetical protein, variant | location=CP003821.1:829825-830229(+) | protein_length=102 | sequence_SO=chromosome | SO=protein_coding | is_pseudo=false	0	29.057	58	8	29	8	102	342	8	0.873	0.989705	21.94	94.7	105.3	42.65	38.98	High	High	High	High	High	High
CNAG_01984	transcript=CNAG_01984-t26_1 | gene=CNAG_01984 | organism=Cryptococcus_neoformans_var._grubii_H99 | gene_product=transaldolase | transcript_product=transaldolase | location=CP003830.1:1448465-1449904(-) | protein_length=323 | sequence_SO=chromosome | SO=protein_coding | is_pseudo=false	0	50.757	35	9	28	9	323	508	9	0.677	0.64545	81.18	86.1	113.9	31.75	72.83	High	High	High	High	High	High
CNAG_04640	transcript=CNAG_04640-t26_1 | gene=CNAG_04640 | organism=Cryptococcus_neoformans_var._grubii_H99 | gene_product=ATP-citrate synthase subunit 1 | transcript_product=ATP-citrate synthase subunit 1 | location=CP003829.1:797817-801668(+) | protein_length=1149 | sequence_SO=chromosome | SO=protein_coding | is_pseudo=false	0	50.283	17	14	28	14	1149	371	14	0.952	0.992721	59.47	59.2	140.8	64.96	41.37	High	High	High	High	High	High
CNAG_07851	transcript=CNAG_07851-t26_1 | gene=CNAG_07851 | organism=Cryptococcus_neoformans_var._grubii_H99 | gene_product=isocitrate dehydrogenase, NAD-dependent | transcript_product=isocitrate dehydrogenase, NAD-dependent | location=CP003829.1:430814-432486(-) | protein_length=378 | sequence_SO=chromosome | SO=protein_coding | is_pseudo=false	0	49.11	32	10	28	10	378	458	10	0.925	0.999747	45.76	130.8	69.2	16.31	84.7	High	High	High	High	High	High
CNAG_03693	transcript=CNAG_03693-t26_1 | gene=CNAG_03693 | organism=Cryptococcus_neoformans_var._grubii_H99 | gene_product=large subunit ribosomal protein L11 | transcript_product=large subunit ribosomal protein L11 | location=CP003821.1:549412-549979(+) | protein_length=145 | sequence_SO=chromosome | SO=protein_coding | is_pseudo=false	0	34.954	48	8	28	8	145	384	8	1.098	0.923613	25.61	112	88	3.84	45.13	High	High	High	High	High	High
CNAG_07502	transcript=CNAG_07502-t26_1 | gene=CNAG_07502 | organism=Cryptococcus_neoformans_var._grubii_H99 | gene_product=CTP synthase | transcript_product=CTP synthase | location=CP003822.1:70244-72682(-) | protein_length=625 | sequence_SO=chromosome | SO=protein_coding | is_pseudo=false	0	30.973	15	9	28	9	625	287	9	1.007	0.969015	38.74	103.9	96.1	8.48	24.55	High	High	High	High	High	High
CNAG_02100	transcript=CNAG_02100-t26_1 | gene=CNAG_02100 | organism=Cryptococcus_neoformans_var._grubii_H99 | gene_product=fatty acid synthase subunit alpha, fungi type | transcript_product=fatty acid synthase subunit alpha, fungi type | location=CP003825.1:1187822-1192650(-) | protein_length=1438 | sequence_SO=chromosome | SO=protein_coding | is_pseudo=false	0	23.722	5	5	28	5	1438	221	5	0.697	0.697185	32.17	85.2	114.8	40.8	59.25	High	High	High	High	High	High
CNAG_01120	transcript=CNAG_01120-t26_1 | gene=CNAG_01120 | organism=Cryptococcus_neoformans_var._grubii_H99 | gene_product=pyruvate dehydrogenase complex dihydrolipoamide acetyltransferase | transcript_product=pyruvate dehydrogenase complex dihydrolipoamide acetyltransferase | location=CP003824.1:1151774-1153458(-) | protein_length=476 | sequence_SO=chromosome | SO=protein_coding | is_pseudo=false	0	55.337	30	9	27	9	476	372	9	0.746	0.822541	37.71	89.4	110.6	28.31	21.31	High	High	High	High	High	High
CNAG_06314	transcript=CNAG_06314-t26_1 | gene=CNAG_06314 | organism=Cryptococcus_neoformans_var._grubii_H99 | gene_product=phosphoribosylamine-glycine ligase | transcript_product=phosphoribosylamine-glycine ligase | location=CP003832.1:167987-170512(+) | protein_length=802 | sequence_SO=chromosome | SO=protein_coding | is_pseudo=false	0	41.751	17	8	27	8	802	598	8	1.161	0.805852	46.51	116	84	31.18	44.82	High	High	High	High	High	High
CNAG_00819	transcript=CNAG_00819-t26_1 | gene=CNAG_00819 | organism=Cryptococcus_neoformans_var._grubii_H99 | gene_product=small subunit ribosomal protein S30 | transcript_product=small subunit ribosomal protein S30 | location=CP003820.1:2171166-2171815(-) | protein_length=66 | sequence_SO=chromosome | SO=protein_coding | is_pseudo=false	0	26.856	53	7	27	7	66	514	7	1.06	0.947276	78.75	113.6	86.4	25.12	87.09	High	High	High	High	High	High
CNAG_05179	transcript=CNAG_05179-t26_1 | gene=CNAG_05179 | organism=Cryptococcus_neoformans_var._grubii_H99 | gene_product=ubiquinol-cytochrome c reductase core subunit 2 | transcript_product=ubiquinol-cytochrome c reductase core subunit 2 | location=CP003823.1:644837-646337(-) | protein_length=434 | sequence_SO=chromosome | SO=protein_coding | is_pseudo=false	0	60.629	44	10	26	10	434	561	10	0.987	0.989705	62.97	90.2	109.8	91.92	69.4	Peak Found	High	High	High	High	High
CNAG_06113	transcript=CNAG_06113-t26_1 | gene=CNAG_06113 | organism=Cryptococcus_neoformans_var._grubii_H99 | gene_product=hypothetical protein | transcript_product=hypothetical protein | location=CP003831.1:345527-346757(+) | protein_length=345 | sequence_SO=chromosome | SO=protein_coding | is_pseudo=false	0	59.745	41	13	26	13	345	393	13	0.515	0.117912	71.16	95	105	35.94	113.23	High	High	High	High	High	High
CNAG_01745	transcript=CNAG_01745-t26_1 | gene=CNAG_01745 | organism=Cryptococcus_neoformans_var._grubii_H99 | gene_product=glycerol-3-phosphate dehydrogenase (NAD()) | transcript_product=glycerol-3-phosphate dehydrogenase (NAD()) | location=CP003830.1:773985-775416(+) | protein_length=393 | sequence_SO=chromosome | SO=protein_coding | is_pseudo=false	0	45.067	20	10	26	10	393	325	10	1.197	0.759835	64.72	103.3	96.7	58.11	28.73	High	High	High	High	High	High
CNAG_03817	transcript=CNAG_03817-t26_1 | gene=CNAG_03817 | organism=Cryptococcus_neoformans_var._grubii_H99 | gene_product=cell growth-regulating nucleolar protein | transcript_product=cell growth-regulating nucleolar protein | location=CP003821.1:916894-918012(+) | protein_length=308 | sequence_SO=chromosome | SO=protein_coding | is_pseudo=false	0	40.324	31	6	26	6	308	599	6	0.951	0.992721	29.13	96	104	34.52	3.95	High	High	High	High	High	High
CNAG_01455	transcript=CNAG_01455-t26_1 | gene=CNAG_01455 | organism=Cryptococcus_neoformans_var._grubii_H99 | gene_product=large subunit ribosomal protein L39 | transcript_product=large subunit ribosomal protein L39 | location=CP003824.1:270550-271048(+) | protein_length=51 | sequence_SO=chromosome | SO=protein_coding | is_pseudo=false	0	25.999	69	6	26	6	51	265	6	0.719	0.759835	55.64	91	109	13.4	56.1	High	High	High	High	High	High
CNAG_02418	transcript=CNAG_02418-t26_1 | gene=CNAG_02418 | organism=Cryptococcus_neoformans_var._grubii_H99 | gene_product=asparagine-tRNA ligase | transcript_product=asparagine-tRNA ligase | location=CP003825.1:373890-375993(-) | protein_length=600 | sequence_SO=chromosome | SO=protein_coding | is_pseudo=false	0	56.877	19	9	25	9	600	421	9	0.955	0.992721	32.1	92.5	107.5	28.56	65.68	High	High	High	High	Peak Found	High
CNAG_00785	transcript=CNAG_00785-t26_1 | gene=CNAG_00785 | organism=Cryptococcus_neoformans_var._grubii_H99 | gene_product=ATP-dependent RNA helicase eIF4A | transcript_product=ATP-dependent RNA helicase eIF4A | location=CP003820.1:2063601-2065325(+) | protein_length=401 | sequence_SO=chromosome | SO=protein_coding | is_pseudo=false	0	30.189	21	6	25	6	401	365	6	0.939	0.996547	48.29	91.9	108.1	66.01	5.96	High	High	High	High	High	High
CNAG_04765	transcript=CNAG_04765-t26_1 | gene=CNAG_04765 | organism=Cryptococcus_neoformans_var._grubii_H99 | gene_product=ARP2/3 complex 21 kDa subunit | transcript_product=ARP2/3 complex 21 kDa subunit | location=CP003829.1:463364-464302(-) | protein_length=199 | sequence_SO=chromosome | SO=protein_coding | is_pseudo=false	0	27.725	14	3	25	3	199	362	3	0.811	0.947276	45.28	86.3	113.7	62.18	26.53	High	High	High	High	High	High
CNAG_01189	transcript=CNAG_01189-t26_1 | gene=CNAG_01189 | organism=Cryptococcus_neoformans_var._grubii_H99 | gene_product=DNA-directed RNA polymerase I subunit RPA1 | transcript_product=DNA-directed RNA polymerase I subunit RPA1 | location=CP003824.1:966446-972140(+) | protein_length=1727 | sequence_SO=chromosome | SO=protein_coding | is_pseudo=false	0	25.299	7	7	25	7	1727	182	7	0.906	0.992721	43.76	91.9	108.1	37.92	30.74	High	High	High	High	High	High
CNAG_04884	transcript=CNAG_04884-t26_1 | gene=CNAG_04884 | organism=Cryptococcus_neoformans_var._grubii_H99 | gene_product=large subunit ribosomal protein L44 | transcript_product=large subunit ribosomal protein L44 | location=CP003829.1:113852-114668(-) | protein_length=106 | sequence_SO=chromosome | SO=protein_coding | is_pseudo=false	0	18.962	55	7	25	7	106	89	7	0.625	0.469697	60.21	83.6	116.4	49.22	67.18	High	High	High	High	High	High
CNAG_03577	transcript=CNAG_03577-t26_1 | gene=CNAG_03577 | organism=Cryptococcus_neoformans_var._grubii_H99 | gene_product=large subunit ribosomal protein LP0 | transcript_product=large subunit ribosomal protein LP0 | location=CP003827.1:1318446-1319678(-) | protein_length=312 | sequence_SO=chromosome | SO=protein_coding | is_pseudo=false	0	60.151	42	8	24	8	312	624	8	0.936	0.996547	30.26	103	97	2.72	31.05	Not Found	High	High	High	High	High
CNAG_01539	transcript=CNAG_01539-t26_1 | gene=CNAG_01539 | organism=Cryptococcus_neoformans_var._grubii_H99 | gene_product=Myo-inositol-1-phosphate synthase | transcript_product=Myo-inositol-1-phosphate synthase | location=CP003830.1:234981-236904(-) | protein_length=558 | sequence_SO=chromosome | SO=protein_coding | is_pseudo=false	0	39.915	14	7	24	7	558	601	7	0.733	0.777976	45.28	84.8	115.2	6.15	36.5	High	High	High	High	High	High
CNAG_06138	transcript=CNAG_06138-t26_1 | gene=CNAG_06138 | organism=Cryptococcus_neoformans_var._grubii_H99 | gene_product=NADH dehydrogenase (ubiquinone) Fe-S protein 6 | transcript_product=NADH dehydrogenase (ubiquinone) Fe-S protein 6 | location=CP003831.1:406093-406768(+) | protein_length=144 | sequence_SO=chromosome | SO=protein_coding | is_pseudo=false	0	38.724	47	7	24	7	144	303	7	1.033	0.95217	52.78	104.2	95.8	19.11	82.16	High	High	High	High	High	High
CNAG_07908	transcript=CNAG_07908-t26_1 | gene=CNAG_07908 | organism=Cryptococcus_neoformans_var._grubii_H99 | gene_product=aconitate hydratase, mitochondrial | transcript_product=aconitate hydratase, mitochondrial | location=CP003831.1:524967-527499(-) | protein_length=787 | sequence_SO=chromosome | SO=protein_coding | is_pseudo=false	0	38.208	14	9	24	9	787	229	9	0.966	0.992721	43.85	86.3	113.7	31.2	49.13	High	High	High	High	High	High
CNAG_04215	transcript=CNAG_04215-t26_1 | gene=CNAG_04215 | organism=Cryptococcus_neoformans_var._grubii_H99 | gene_product=sulfate adenylyltransferase | transcript_product=sulfate adenylyltransferase | location=CP003828.1:314822-316777(+) | protein_length=581 | sequence_SO=chromosome | SO=protein_coding | is_pseudo=false	0	35.647	17	7	24	7	581	332	7	0.981	0.992721	58.5	78.6	121.4	23.23	66.99	High	High	High	High	High	High
CNAG_06240	transcript=CNAG_06240-t26_1 | gene=CNAG_06240 | organism=Cryptococcus_neoformans_var._grubii_H99 | gene_product=protein disulfide-isomerase | transcript_product=protein disulfide-isomerase | location=CP003831.1:708549-710503(+) | protein_length=492 | sequence_SO=chromosome | SO=protein_coding | is_pseudo=false	0	35.522	23	9	24	9	492	334	9	0.936	0.997873	42.66	95.1	104.9	75.03	8.91	High	High	High	High	High	High
CNAG_01164	transcript=CNAG_01164-t26_1 | gene=CNAG_01164 | organism=Cryptococcus_neoformans_var._grubii_H99 | gene_product=glutamine-fructose-6-phosphate transaminase (isomerizing) | transcript_product=glutamine-fructose-6-phosphate transaminase (isomerizing) | location=CP003824.1:1030035-1032571(-) | protein_length=706 | sequence_SO=chromosome | SO=protein_coding | is_pseudo=false	0	45.062	17	8	23	8	706	371	8	0.955	0.992721	35.77	0.5	199.5	8.56	27.49	High	High	High	High	High	High
CNAG_00734	transcript=CNAG_00734-t26_1 | gene=CNAG_00734 | organism=Cryptococcus_neoformans_var._grubii_H99 | gene_product=dihydroorotase, homodimeric type, dihydroorotase, homodimeric type, variant | transcript_product=dihydroorotase, homodimeric type | location=CP003820.1:1918261-1919580(+) | protein_length=353 | sequence_SO=chromosome | SO=protein_coding | is_pseudo=false	0	39.202	33	9	23	9	353	390	9	0.918	0.996547	38.91	96.5	103.5	21.1	11.12	High	High	High	High	High	High
CNAG_03000	transcript=CNAG_03000-t26_1 | gene=CNAG_03000 | organism=Cryptococcus_neoformans_var._grubii_H99 | gene_product=small subunit ribosomal protein S19e | transcript_product=small subunit ribosomal protein S19e | location=CP003822.1:237769-238595(+) | protein_length=161 | sequence_SO=chromosome | SO=protein_coding | is_pseudo=false	0	46.423	39	9	22	9	161	453	9	0.624	0.467774	53.04	79.1	120.9	38.53	75.04	High	High	High	High	High	High
CNAG_01732	transcript=CNAG_01732-t26_1 | gene=CNAG_01732 | organism=Cryptococcus_neoformans_var._grubii_H99 | gene_product=nuclear protein localization protein 4 | transcript_product=nuclear protein localization protein 4 | location=CP003830.1:744407-746913(+) | protein_length=696 | sequence_SO=chromosome | SO=protein_coding | is_pseudo=false	0	37.55	14	5	22	5	696	546	5	0.857	0.969015	39.18	92.8	107.2	55.18	72.46	High	High	High	High	High	High
CNAG_05814	transcript=CNAG_05814-t26_1 | gene=CNAG_05814 | organism=Cryptococcus_neoformans_var._grubii_H99 | gene_product=small subunit ribosomal protein S10e | transcript_product=small subunit ribosomal protein S10e | location=CP003826.1:942355-942904(-) | protein_length=147 | sequence_SO=chromosome | SO=protein_coding | is_pseudo=false	0	33.827	36	7	22	7	147	70	7	0.983	0.992721	74.34	61.2	138.8	21.96	47.55	High	High	High	High	High	High
CNAG_06324	transcript=CNAG_06324-t26_1 | gene=CNAG_06324 | organism=Cryptococcus_neoformans_var._grubii_H99 | gene_product=zinc finger protein | transcript_product=zinc finger protein | location=CP003832.1:192755-193459(+) | protein_length=135 | sequence_SO=chromosome | SO=protein_coding | is_pseudo=false	0	32.615	38	6	22	6	135	300	6	0.926	0.999747	44.01	90	110	19.47	14.89	High	High	High	High	High	High
CNAG_01607	transcript=CNAG_01607-t26_1 | gene=CNAG_01607 | organism=Cryptococcus_neoformans_var._grubii_H99 | gene_product=thioredoxin | transcript_product=thioredoxin | location=CP003830.1:401379-401901(-) | protein_length=138 | sequence_SO=chromosome | SO=protein_coding | is_pseudo=false	0	50.744	60	10	21	10	138	724	10	0.784	0.922764	92.51	103.6	96.4	46.65	81.24	High	High	High	High	High	High
CNAG_00741	transcript=CNAG_00741-t26_1 | gene=CNAG_00741 | organism=Cryptococcus_neoformans_var._grubii_H99 | gene_product=ATP-dependent RNA helicase SUB2 | transcript_product=ATP-dependent RNA helicase SUB2 | location=CP003820.1:1941304-1943387(+) | protein_length=430 | sequence_SO=chromosome | SO=protein_coding | is_pseudo=false	0	49.475	29	9	21	9	430	358	9	0.833	0.95217	42.74	76.1	123.9	39.19	68.18	Peak Found	High	High	High	High	High
CNAG_03482	transcript=CNAG_03482-t26_1 | gene=CNAG_03482 | organism=Cryptococcus_neoformans_var._grubii_H99 | gene_product=Thiol peroxidase | transcript_product=Thiol peroxidase | location=CP003827.1:1078433-1079429(+) | protein_length=197 | sequence_SO=chromosome | SO=protein_coding | is_pseudo=false	0	41.226	51	7	21	7	197	357	7	0.855	0.969015	64.4	111.6	88.4	95.37	93.13	High	High	High	High	High	High
CNAG_02335	transcript=CNAG_02335-t26_1 | gene=CNAG_02335 | organism=Cryptococcus_neoformans_var._grubii_H99 | gene_product=hypothetical protein | transcript_product=hypothetical protein | location=CP003825.1:579635-581798(-) | protein_length=507 | sequence_SO=chromosome | SO=protein_coding | is_pseudo=false	0	37.61	19	6	21	6	507	188	6	1.255	0.682237	53.62	106.1	93.9	22.96	45.55	High	High	High	High	High	High
CNAG_04039	transcript=CNAG_04039-t26_1 | gene=CNAG_04039 | organism=Cryptococcus_neoformans_var._grubii_H99 | gene_product=iron sulfur cluster assembly protein 2, mitochondrial | transcript_product=iron sulfur cluster assembly protein 2, mitochondrial | location=CP003821.1:1471974-1472955(+) | protein_length=194 | sequence_SO=chromosome | SO=protein_coding | is_pseudo=false	0	28.693	33	7	21	7	194	395	7	1.136	0.850725	50.89	101.7	98.3	39.67	0.86	High	High	High	High	High	High
CNAG_06666	transcript=CNAG_06666-t26_1 | gene=CNAG_06666 | organism=Cryptococcus_neoformans_var._grubii_H99 | gene_product=starch phosphorylase | transcript_product=starch phosphorylase | location=CP003826.1:421034-425445(+) | protein_length=927 | sequence_SO=chromosome | SO=protein_coding | is_pseudo=false	0	28.121	7	5	21	5	927	442	5	1.139	0.850725	35.52	111.7	88.3	2.42	48.99	Not Found	High	High	High	High	High
CNAG_02099	transcript=CNAG_02099-t26_1 | gene=CNAG_02099 | organism=Cryptococcus_neoformans_var._grubii_H99 | gene_product=fatty acid synthase subunit beta, fungi type | transcript_product=fatty acid synthase subunit beta, fungi type | location=CP003825.1:1193289-1201348(+) | protein_length=2514 | sequence_SO=chromosome | SO=protein_coding | is_pseudo=false	0	29.736	4	5	20	5	2514	276	5	0.73	0.774548	22.4	71.9	128.1	51.79	64.34	Peak Found	High	High	High	High	High
CNAG_05267	transcript=CNAG_05267-t26_1 | gene=CNAG_05267 | organism=Cryptococcus_neoformans_var._grubii_H99 | gene_product=NADH dehydrogenase (ubiquinone) Fe-S protein 5 | transcript_product=NADH dehydrogenase (ubiquinone) Fe-S protein 5 | location=CP003823.1:888101-889125(+) | protein_length=95 | sequence_SO=chromosome | SO=protein_coding | is_pseudo=false	0	27.659	49	5	20	5	95	334	5	0.928	0.999747	33.09	101	99	8.79	31.21	High	High	High	High	High	High
CNAG_04800	transcript=CNAG_04800-t26_1 | gene=CNAG_04800 | organism=Cryptococcus_neoformans_var._grubii_H99 | gene_product=phenylalanine-tRNA ligase, alpha subunit | transcript_product=phenylalanine-tRNA ligase, alpha subunit | location=CP003829.1:367437-369569(-) | protein_length=510 | sequence_SO=chromosome | SO=protein_coding | is_pseudo=false	0	23.15	12	6	20	6	510	381	6	1.049	0.95217	39.2	110.7	89.3	27.33	42.43	High	High	High	High	High	High
CNAG_06747	transcript=CNAG_06747-t26_1 | gene=CNAG_06747 | organism=Cryptococcus_neoformans_var._grubii_H99 | gene_product=Histone H2A, histone H2A, variant | transcript_product=Histone H2A | location=CP003821.1:157101-157661(-) | protein_length=131 | sequence_SO=chromosome | SO=protein_coding | is_pseudo=false	0	20.918	27	5	20	3	131	189	5	0.753	0.836674	45.2	85.4	114.6	32.15	35.52	High	High	High	High	High	High
CNAG_07927	transcript=CNAG_07927-t26_1 | gene=CNAG_07927 | organism=Cryptococcus_neoformans_var._grubii_H99 | gene_product=hypothetical protein, hypothetical protein, variant | transcript_product=hypothetical protein | location=CP003832.1:81474-81751(-) | protein_length=74 | sequence_SO=chromosome | SO=protein_coding | is_pseudo=false	0	46.648	89	4	19	4	74	546	4	0.847	0.961537	50.9	113.1	86.9	23.12	49.81	High	High	High	High	High	High
CNAG_06475	transcript=CNAG_06475-t26_1 | gene=CNAG_06475 | organism=Cryptococcus_neoformans_var._grubii_H99 | gene_product=hypothetical protein | transcript_product=hypothetical protein | location=CP003832.1:576327-579391(+) | protein_length=929 | sequence_SO=chromosome | SO=protein_coding | is_pseudo=false	0	19.604	6	3	19	3	929	232	3	0.803	0.938351	57.99	120	80	26	49.81	High	High	High	High	High	High
CNAG_06300	transcript=CNAG_06300-t26_1 | gene=CNAG_06300 | organism=Cryptococcus_neoformans_var._grubii_H99 | gene_product=glutamate-cysteine ligase catalytic subunit, glutamate-cysteine ligase catalytic subunit, variant | transcript_product=glutamate-cysteine ligase catalytic subunit | location=CP003832.1:129543-132243(-) | protein_length=700 | sequence_SO=chromosome | SO=protein_coding | is_pseudo=false	0	18.903	9	5	19	5	700	116	5	0.896	0.992721	24.61	99.8	100.2	9.95	52.41	High	High	High	High	High	High
CNAG_01973	transcript=CNAG_01973-t26_1 | gene=CNAG_01973 | organism=Cryptococcus_neoformans_var._grubii_H99 | gene_product=C2H2 zinc finger protein Zas1A | transcript_product=C2H2 zinc finger protein Zas1A | location=CP003830.1:1411957-1416172(-) | protein_length=1155 | sequence_SO=chromosome | SO=protein_coding | is_pseudo=false	0	17.437	4	4	19	4	1155	355	4	0.884	0.992721	22.15	102.3	97.7	19.89	31.27	High	High	High	High	High	High
CNAG_04744	transcript=CNAG_04744-t26_1 | gene=CNAG_04744 | organism=Cryptococcus_neoformans_var._grubii_H99 | gene_product=mannose-6-phosphate isomerase, class I | transcript_product=mannose-6-phosphate isomerase, class I | location=CP003829.1:520332-521925(+) | protein_length=456 | sequence_SO=chromosome | SO=protein_coding | is_pseudo=false	0	16.966	12	4	19	4	456	138	4	1.096	0.925677	73.1	100.6	99.4	23.95	7.81	High	High	High	High	High	High
CNAG_07382	transcript=CNAG_07382-t26_1 | gene=CNAG_07382 | organism=Cryptococcus_neoformans_var._grubii_H99 | gene_product=hypothetical protein | transcript_product=hypothetical protein | location=CP003820.1:1887235-1888563(-) | protein_length=442 | sequence_SO=chromosome | SO=protein_coding | is_pseudo=false	0	13.848	11	4	19	4	442	283	4	1.074	0.938351	40.85	106.9	93.1	36.95	26.1	High	High	High	High	High	High
CNAG_06208	transcript=CNAG_06208-t26_1 | gene=CNAG_06208 | organism=Cryptococcus_neoformans_var._grubii_H99 | gene_product=heat shock 70kDa protein 4 | transcript_product=heat shock 70kDa protein 4 | location=CP003831.1:630830-633388(+) | protein_length=773 | sequence_SO=chromosome | SO=protein_coding | is_pseudo=false	0	44	18	9	18	9	773	360	9	0.659	0.574664	90.55	110.4	89.6	50.41	96.94	High	High	High	High	Peak Found	High
CNAG_02690	transcript=CNAG_02690-t26_1 | gene=CNAG_02690 | organism=Cryptococcus_neoformans_var._grubii_H99 | gene_product=pirin | transcript_product=pirin | location=CP003822.1:1008147-1009513(+) | protein_length=336 | sequence_SO=chromosome | SO=protein_coding | is_pseudo=false	0	40.579	15	5	18	5	336	339	5	0.991	0.989705	55.39	114.7	85.3	30.73	18.03	High	High	High	High	High	High
CNAG_00684	transcript=CNAG_00684-t26_1 | gene=CNAG_00684 | organism=Cryptococcus_neoformans_var._grubii_H99 | gene_product=Ribulose-phosphate 3-epimerase | transcript_product=Ribulose-phosphate 3-epimerase | location=CP003820.1:1782649-1783652(-) | protein_length=224 | sequence_SO=chromosome | SO=protein_coding | is_pseudo=false	0	31.913	18	5	18	5	224	313	5	0.895	0.992721	22.97	87.4	112.6	20.96	17.41	High	High	High	High	High	High
CNAG_01442	transcript=CNAG_01442-t26_1 | gene=CNAG_01442 | organism=Cryptococcus_neoformans_var._grubii_H99 | gene_product=cysteine desulfurase IscS | transcript_product=cysteine desulfurase IscS | location=CP003824.1:298461-300140(-) | protein_length=502 | sequence_SO=chromosome | SO=protein_coding | is_pseudo=false	0	28.808	10	3	18	3	502	223	3	1.039	0.95217	43.21	110.3	89.7	51.03	48.96	High	High	High	High	High	High
CNAG_02212	transcript=CNAG_02212-t26_1 | gene=CNAG_02212 | organism=Cryptococcus_neoformans_var._grubii_H99 | gene_product=translation initiation factor 3 subunit A | transcript_product=translation initiation factor 3 subunit A | location=CP003825.1:904267-907278(+) | protein_length=953 | sequence_SO=chromosome | SO=protein_coding | is_pseudo=false	0	27.746	6	5	18	5	953	381	5	0.807	0.943348	34.11	89.4	110.6	47.49	23.13	High	High	High	High	High	High
CNAG_01577	transcript=CNAG_01577-t26_1 | gene=CNAG_01577 | organism=Cryptococcus_neoformans_var._grubii_H99 | gene_product=glutamate dehydrogenase (NADP) | transcript_product=glutamate dehydrogenase (NADP) | location=CP003830.1:338615-340376(-) | protein_length=451 | sequence_SO=chromosome | SO=protein_coding | is_pseudo=false	0	64.084	28	9	17	9	451	351	9	0.427	0.0172238	56.03	41.8	158.2	41.08	74.08	High	High	High	High	Not Found	High
CNAG_02672	transcript=CNAG_02672-t26_1 | gene=CNAG_02672 | organism=Cryptococcus_neoformans_var._grubii_H99 | gene_product=nonsense-mediated mRNA decay protein 3 | transcript_product=nonsense-mediated mRNA decay protein 3 | location=CP003822.1:1061545-1063506(-) | protein_length=565 | sequence_SO=chromosome | SO=protein_coding | is_pseudo=false	0	39.2	16	7	17	7	565	235	7	1.014	0.968306	69.55	127.8	72.2	72.95	72.82	High	High	High	High	High	High
CNAG_03072	transcript=CNAG_03072-t26_1 | gene=CNAG_03072 | organism=Cryptococcus_neoformans_var._grubii_H99 | gene_product=enolase | transcript_product=enolase | location=CP003822.1:58337-60254(-) | protein_length=444 | sequence_SO=chromosome | SO=protein_coding | is_pseudo=false	0	38.825	24	10	17	10	444	181	10	0.319	0.000294176	96.39	36.4	163.6	35.55	103.06	High	High	High	High	Not Found	High
CNAG_01669	transcript=CNAG_01669-t26_1 | gene=CNAG_01669 | organism=Cryptococcus_neoformans_var._grubii_H99 | gene_product=metallo-beta-lactamase | transcript_product=metallo-beta-lactamase | location=CP003830.1:563041-564645(-) | protein_length=481 | sequence_SO=chromosome | SO=protein_coding | is_pseudo=false	0	36.833	25	8	17	8	481	156	8	1.028	0.95217	45.52	107.7	92.3	34.28	65.64	High	High	High	High	High	Peak Found
CNAG_03245	transcript=CNAG_03245-t26_1 | gene=CNAG_03245 | organism=Cryptococcus_neoformans_var._grubii_H99 | gene_product=glucose-6-phosphate dehydrogenase | transcript_product=glucose-6-phosphate dehydrogenase | location=CP003827.1:433731-435531(-) | protein_length=504 | sequence_SO=chromosome | SO=protein_coding | is_pseudo=false	0	35.459	17	6	17	6	504	180	6	1.025	0.95217	47.57	103.1	96.9	49.26	51.83	High	High	High	High	High	High
CNAG_04443	transcript=CNAG_04443-t26_1 | gene=CNAG_04443 | organism=Cryptococcus_neoformans_var._grubii_H99 | gene_product=hypothetical protein | transcript_product=hypothetical protein | location=CP003828.1:880908-882153(-) | protein_length=322 | sequence_SO=chromosome | SO=protein_coding | is_pseudo=false	0	29.408	11	4	17	4	322	405	4	0.975	0.992721	53.28	117.1	82.9	29.72	33.43	High	High	High	High	High	High
CNAG_05260	transcript=CNAG_05260-t26_1 | gene=CNAG_05260 | organism=Cryptococcus_neoformans_var._grubii_H99 | gene_product=Glutamate decarboxylase | transcript_product=Glutamate decarboxylase | location=CP003823.1:869514-871881(+) | protein_length=557 | sequence_SO=chromosome | SO=protein_coding | is_pseudo=false	0	28.146	12	4	17	4	557	105	4	0.781	0.917455	43.37	91.4	108.6	38.12	8.36	High	High	High	High	High	High
CNAG_04621	transcript=CNAG_04621-t26_1 | gene=CNAG_04621 | organism=Cryptococcus_neoformans_var._grubii_H99 | gene_product=glycogen(starch) synthase, glycogen(starch) synthase, variant | transcript_product=glycogen(starch) synthase | location=CP003829.1:855966-858653(-) | protein_length=733 | sequence_SO=chromosome | SO=protein_coding | is_pseudo=false	0	25.16	16	8	17	8	733	220	8	1.136	0.850725	35.34	107	93	35.3	15.71	High	High	High	High	High	High
CNAG_01102	transcript=CNAG_01102-t26_1 | gene=CNAG_01102 | organism=Cryptococcus_neoformans_var._grubii_H99 | gene_product=oxidoreductase | transcript_product=oxidoreductase | location=CP003824.1:1204548-1205792(-) | protein_length=342 | sequence_SO=chromosome | SO=protein_coding | is_pseudo=false	0	23.921	16	5	17	5	342	241	5	1.152	0.82997	53.22	106.4	93.6	42.06	36.02	High	High	High	High	Peak Found	High
CNAG_05031	transcript=CNAG_05031-t26_1 | gene=CNAG_05031 | organism=Cryptococcus_neoformans_var._grubii_H99 | gene_product=3-oxoacid CoA-transferase | transcript_product=3-oxoacid CoA-transferase | location=CP003823.1:263589-265510(-) | protein_length=561 | sequence_SO=chromosome | SO=protein_coding | is_pseudo=false	0	22.067	13	6	17	6	561	79	6	0.947	0.994113	42.92	114.7	85.3	14.49	62.44	High	High	High	High	High	High
CNAG_01803	transcript=CNAG_01803-t26_1 | gene=CNAG_01803 | organism=Cryptococcus_neoformans_var._grubii_H99 | gene_product=hypothetical protein | transcript_product=hypothetical protein | location=CP003830.1:965344-965571(+) | protein_length=75 | sequence_SO=chromosome | SO=protein_coding | is_pseudo=false	0	19.943	80	3	17	3	75	95	3	0.637	0.509358	41.12	74.3	125.7	25.15	24.67	High	High	High	High	High	High
CNAG_06800	transcript=CNAG_06800-t26_1 | gene=CNAG_06800 | organism=Cryptococcus_neoformans_var._grubii_H99 | gene_product=hypothetical protein | transcript_product=hypothetical protein | location=CP003821.1:5451-5892(+) | protein_length=92 | sequence_SO=chromosome | SO=protein_coding | is_pseudo=false	0	18.695	40	2	17	2	92	471	2	0.82	0.95217	47.41	96.9	103.1	62.77	65.41	High	High	High	High	High	High
CNAG_02877	transcript=CNAG_02877-t26_1 | gene=CNAG_02877 | organism=Cryptococcus_neoformans_var._grubii_H99 | gene_product=hypothetical protein | transcript_product=hypothetical protein | location=CP003822.1:547943-550950(-) | protein_length=928 | sequence_SO=chromosome | SO=protein_coding | is_pseudo=false	0	17.771	8	4	17	4	928	127	4	1.23	0.703833	43.96	123.5	76.5	27.01	45.87	High	High	High	High	High	High
CNAG_05221	transcript=CNAG_05221-t26_1 | gene=CNAG_05221 | organism=Cryptococcus_neoformans_var._grubii_H99 | gene_product=histone H2A.Z | transcript_product=histone H2A.Z | location=CP003823.1:769364-770024(-) | protein_length=138 | sequence_SO=chromosome | SO=protein_coding | is_pseudo=false	0	16.371	14	3	17	1	138	185	3	1.42	0.39676	58.06	117.4	82.6	35.19	59.34	High	High	High	Peak Found	High	High
CNAG_03566	transcript=CNAG_03566-t26_1 | gene=CNAG_03566 | organism=Cryptococcus_neoformans_var._grubii_H99 | gene_product=hypothetical protein | transcript_product=hypothetical protein | location=CP003827.1:1295483-1296100(+) | protein_length=134 | sequence_SO=chromosome | SO=protein_coding | is_pseudo=false	0	12.703	22	3	17	3	134	403	3	0.977	0.992721	48.1	98	102	14.37	31.44	High	High	High	High	High	High
CNAG_02918	transcript=CNAG_02918-t26_1 | gene=CNAG_02918 | organism=Cryptococcus_neoformans_var._grubii_H99 | gene_product=Acetyl-CoA C-acetyltransferase | transcript_product=Acetyl-CoA C-acetyltransferase | location=CP003822.1:451551-453152(-) | protein_length=406 | sequence_SO=chromosome | SO=protein_coding | is_pseudo=false	0	39.954	29	5	16	5	406	656	5	1.076	0.938351	33.58	88.4	111.6	28.27	60.83	High	High	High	High	High	High
CNAG_05258	transcript=CNAG_05258-t26_1 | gene=CNAG_05258 | organism=Cryptococcus_neoformans_var._grubii_H99 | gene_product=glucose-methanol-choline oxidoreductase | transcript_product=glucose-methanol-choline oxidoreductase | location=CP003823.1:862958-864836(+) | protein_length=588 | sequence_SO=chromosome | SO=protein_coding | is_pseudo=false	0	38.079	26	10	16	10	588	91	10	0.145	6.15361e-12	56.57	7.3	192.7	15.97	48.58	Peak Found	Peak Found	Peak Found	High	High	High
CNAG_00061	transcript=CNAG_00061-t26_1 | gene=CNAG_00061 | organism=Cryptococcus_neoformans_var._grubii_H99 | gene_product=citrate synthase, mitochondrial | transcript_product=citrate synthase, mitochondrial | location=CP003820.1:169310-170984(+) | protein_length=464 | sequence_SO=chromosome | SO=protein_coding | is_pseudo=false	0	35.439	13	6	16	6	464	405	6	0.389	0.00533301	127.23	18.4	181.6	102.56	123.67	High	High	High	High	High	High
CNAG_05059	transcript=CNAG_05059-t26_1 | gene=CNAG_05059 | organism=Cryptococcus_neoformans_var._grubii_H99 | gene_product=pyruvate dehydrogenase E1 component subunit beta | transcript_product=pyruvate dehydrogenase E1 component subunit beta | location=CP003823.1:322999-324723(+) | protein_length=397 | sequence_SO=chromosome | SO=protein_coding | is_pseudo=false	0	35.306	21	7	16	7	397	198	7	0.661	0.578875	35.91	74	126	88.65	53.3	Peak Found	High	High	High	High	High
CNAG_06730	transcript=CNAG_06730-t26_1 | gene=CNAG_06730 | organism=Cryptococcus_neoformans_var._grubii_H99 | gene_product=CMGC/GSK protein kinase, CMGC/GSK protein kinase, variant | transcript_product=CMGC/GSK protein kinase | location=CP003821.1:206338-207745(+) | protein_length=398 | sequence_SO=chromosome | SO=protein_coding | is_pseudo=false	0	31.831	21	6	16	6	398	277	6	0.741	0.803636	44.51	80.7	119.3	48.62	24.42	Not Found	High	High	High	High	High
CNAG_00176	transcript=CNAG_00176-t26_1 | gene=CNAG_00176 | organism=Cryptococcus_neoformans_var._grubii_H99 | gene_product=glutamate carboxypeptidase, glutamate carboxypeptidase, variant | transcript_product=glutamate carboxypeptidase | location=CP003820.1:476246-478539(-) | protein_length=476 | sequence_SO=chromosome | SO=protein_coding | is_pseudo=false	0	29.206	11	3	16	3	476	72	3	0.912	0.996547	57.25	104.9	95.1	25.89	51.64	High	High	High	High	High	High
CNAG_06400	transcript=CNAG_06400-t26_1 | gene=CNAG_06400 | organism=Cryptococcus_neoformans_var._grubii_H99 | gene_product=plasma-membrane proton-efflux P-type ATPase | transcript_product=plasma-membrane proton-efflux P-type ATPase | location=CP003832.1:387802-391181(-) | protein_length=998 | sequence_SO=chromosome | SO=protein_coding | is_pseudo=false	0	28.04	8	5	16	5	998	305	5	0.709	0.739987	46.85	70.5	129.5	38.34	37.17	High	High	High	High	High	High
CNAG_01845	transcript=CNAG_01845-t26_1 | gene=CNAG_01845 | organism=Cryptococcus_neoformans_var._grubii_H99 | gene_product=AGC/PKC protein kinase | transcript_product=AGC/PKC protein kinase | location=CP003830.1:1063921-1067704(-) | protein_length=1086 | sequence_SO=chromosome | SO=protein_coding | is_pseudo=false	0	25.031	9	6	16	6	1086	246	6	0.925	0.999747	42.98	109.3	90.7	11.4	33.98	High	High	High	High	High	High
CNAG_07362	transcript=CNAG_07362-t26_1 | gene=CNAG_07362 | organism=Cryptococcus_neoformans_var._grubii_H99 | gene_product=nucleolin | transcript_product=nucleolin | location=CP003820.1:1229799-1231393(-) | protein_length=444 | sequence_SO=chromosome | SO=protein_coding | is_pseudo=false	0	19.28	16	5	16	5	444	139	5	1.051	0.95217	45.89	88.9	111.1	29.9	60.95	High	High	High	High	High	High
CNAG_05600	transcript=CNAG_05600-t26_1 | gene=CNAG_05600 | organism=Cryptococcus_neoformans_var._grubii_H99 | gene_product=indigoidine synthase A family protein | transcript_product=indigoidine synthase A family protein | location=CP003833.2:742459-745152(-) | protein_length=773 | sequence_SO=chromosome | SO=protein_coding | is_pseudo=false	0	18.485	6	4	16	4	773	316	4	0.961	0.992721	35.75	107.9	92.1	9.63	9.62	High	High	High	High	High	High
CNAG_03985	transcript=CNAG_03985-t26_1 | gene=CNAG_03985 | organism=Cryptococcus_neoformans_var._grubii_H99 | gene_product=Grx4 family monothiol glutaredoxin | transcript_product=Grx4 family monothiol glutaredoxin | location=CP003821.1:1333891-1334701(+) | protein_length=152 | sequence_SO=chromosome | SO=protein_coding | is_pseudo=false	0	17.45	30	4	16	4	152	265	4	1.011	0.968306	40.23	104.3	95.7	33.85	45.97	High	High	High	High	High	High
CNAG_00886	transcript=CNAG_00886-t26_1 | gene=CNAG_00886 | organism=Cryptococcus_neoformans_var._grubii_H99 | gene_product=Adenosylhomocysteinase | transcript_product=Adenosylhomocysteinase | location=CP003824.1:1725148-1726861(-) | protein_length=431 | sequence_SO=chromosome | SO=protein_coding | is_pseudo=false	0	39.858	27	7	15	7	431	286	7	0.831	0.95217	95.92	66.9	133.1	56.95	80.41	High	High	High	High	High	High
CNAG_04864	transcript=CNAG_04864-t26_1 | gene=CNAG_04864 | organism=Cryptococcus_neoformans_var._grubii_H99 | gene_product=iron regulator 1, iron regulator 1, variant | transcript_product=iron regulator 1 | location=CP003829.1:174023-177609(+) | protein_length=952 | sequence_SO=chromosome | SO=protein_coding | is_pseudo=false	0	30.682	18	8	15	8	952	103	8	1.001	0.973414	45.43	93.6	106.4	0.71	13.46	Peak Found	High	High	High	High	High
CNAG_04441	transcript=CNAG_04441-t26_1 | gene=CNAG_04441 | organism=Cryptococcus_neoformans_var._grubii_H99 | gene_product=polyadenylate-binding protein, cytoplasmic and nuclear | transcript_product=polyadenylate-binding protein, cytoplasmic and nuclear | location=CP003828.1:876626-878793(-) | protein_length=670 | sequence_SO=chromosome | SO=protein_coding | is_pseudo=false	0	26.519	9	4	15	4	670	241	4	0.607	0.39676	56.47	91.3	108.7	62.75	52.2	Peak Found	High	High	High	High	High
CNAG_00194	transcript=CNAG_00194-t26_1 | gene=CNAG_00194 | organism=Cryptococcus_neoformans_var._grubii_H99 | gene_product=hypothetical protein | transcript_product=hypothetical protein | location=CP003820.1:528522-529360(+) | protein_length=244 | sequence_SO=chromosome | SO=protein_coding | is_pseudo=false	0	25.155	37	5	15	5	244	173	5	1.205	0.75846	52.27	112.8	87.2	27.05	42.61	High	High	High	High	High	High
CNAG_05292	transcript=CNAG_05292-t26_1 | gene=CNAG_05292 | organism=Cryptococcus_neoformans_var._grubii_H99 | gene_product=alpha,alpha-trehalose-phosphate synthase (UDP- forming) | transcript_product=alpha,alpha-trehalose-phosphate synthase (UDP- forming) | location=CP003823.1:956162-958651(+) | protein_length=669 | sequence_SO=chromosome | SO=protein_coding | is_pseudo=false	0	25.117	11	4	15	4	669	124	4	1.254	0.682237	45.55	107.1	92.9	10.05	25.31	High	High	High	High	High	High
CNAG_01923	transcript=CNAG_01923-t26_1 | gene=CNAG_01923 | organism=Cryptococcus_neoformans_var._grubii_H99 | gene_product=ATPase GET3 | transcript_product=ATPase GET3 | location=CP003830.1:1274580-1276100(-) | protein_length=325 | sequence_SO=chromosome | SO=protein_coding | is_pseudo=false	0	18.7	20	5	15	5	325	215	5	1.205	0.75846	41.09	112.1	87.9	25.12	21.66	High	High	High	High	High	High
CNAG_00848	transcript=CNAG_00848-t26_1 | gene=CNAG_00848 | organism=Cryptococcus_neoformans_var._grubii_H99 | gene_product=hypothetical protein, hypothetical protein, variant 1, hypothetical protein, variant 2 | transcript_product=hypothetical protein | location=CP003820.1:2244800-2248245(-) | protein_length=972 | sequence_SO=chromosome | SO=protein_coding | is_pseudo=false	0	30.703	12	9	14	9	972	137	9	0.863	0.978129	87.12	118	82	113.78	124.5	Not Found	Peak Found	High	High	High	Peak Found
CNAG_04494	transcript=CNAG_04494-t26_1 | gene=CNAG_04494 | organism=Cryptococcus_neoformans_var._grubii_H99 | gene_product=U1 small nuclear ribonucleoprotein C | transcript_product=U1 small nuclear ribonucleoprotein C | location=CP003828.1:1007215-1007979(+) | protein_length=214 | sequence_SO=chromosome | SO=protein_coding | is_pseudo=false	0	30.176	9	1	14	1	214	308	1	1.146	0.834525	36.43	148.9	51.1	26.44	105.15	High	High	High	High	High	High
CNAG_06443	transcript=CNAG_06443-t26_1 | gene=CNAG_06443 | organism=Cryptococcus_neoformans_var._grubii_H99 | gene_product=glucose-regulated protein | transcript_product=glucose-regulated protein | location=CP003832.1:499184-501752(-) | protein_length=679 | sequence_SO=chromosome | SO=protein_coding | is_pseudo=false	0	28.27	10	5	14	4	679	359	5	0.969	0.992721	41.26	89.8	110.2	24.92	27.86	High	High	High	High	High	High
CNAG_01402	transcript=CNAG_01402-t26_1 | gene=CNAG_01402 | organism=Cryptococcus_neoformans_var._grubii_H99 | gene_product=actin binding protein | transcript_product=actin binding protein | location=CP003824.1:398223-399984(-) | protein_length=438 | sequence_SO=chromosome | SO=protein_coding | is_pseudo=false	0	26.919	16	5	14	5	438	465	5	0.85	0.968306	62.06	91.2	108.8	57.33	2.63	High	High	High	High	High	High
CNAG_02916	transcript=CNAG_02916-t26_1 | gene=CNAG_02916 | organism=Cryptococcus_neoformans_var._grubii_H99 | gene_product=F-type H -transporting ATPase subunit F | transcript_product=F-type H -transporting ATPase subunit F | location=CP003822.1:455221-455740(+) | protein_length=100 | sequence_SO=chromosome | SO=protein_coding | is_pseudo=false	0	26.719	52	5	14	5	100	139	5	0.693	0.697185	80.95	109.5	90.5	74.85	94.05	Peak Found	High	High	High	Peak Found	High
CNAG_06611	transcript=CNAG_06611-t26_1 | gene=CNAG_06611 | organism=Cryptococcus_neoformans_var._grubii_H99 | gene_product=DNA-directed RNA polymerase I subunit RPA2 | transcript_product=DNA-directed RNA polymerase I subunit RPA2 | location=CP003826.1:273169-277266(-) | protein_length=1193 | sequence_SO=chromosome | SO=protein_coding | is_pseudo=false	0	22.66	4	3	14	3	1193	390	3	1.001	0.973414	31.53	95.2	104.8	19.26	16.84	High	High	High	High	High	High
CNAG_01733	transcript=CNAG_01733-t26_1 | gene=CNAG_01733 | organism=Cryptococcus_neoformans_var._grubii_H99 | gene_product=pre-mRNA-processing factor 19 | transcript_product=pre-mRNA-processing factor 19 | location=CP003830.1:747258-749115(-) | protein_length=508 | sequence_SO=chromosome | SO=protein_coding | is_pseudo=false	0	21.651	16	5	14	5	508	259	5	0.639	0.514102	38.46	90.9	109.1	15.79	25.5	High	High	High	High	High	High
CNAG_06847	transcript=CNAG_06847-t26_1 | gene=CNAG_06847 | organism=Cryptococcus_neoformans_var._grubii_H99 | gene_product=small subunit ribosomal protein S28 | transcript_product=small subunit ribosomal protein S28 | location=CP003824.1:80480-81642(-) | protein_length=70 | sequence_SO=chromosome | SO=protein_coding | is_pseudo=false	0	19.876	30	2	14	2	70	348	2	0.65	0.55577	74.83	111.8	88.2	45.31	119.92	High	High	High	High	High	High
CNAG_01222	transcript=CNAG_01222-t26_1 | gene=CNAG_01222 | organism=Cryptococcus_neoformans_var._grubii_H99 | gene_product=hypothetical protein | transcript_product=hypothetical protein | location=CP003824.1:887799-889050(-) | protein_length=364 | sequence_SO=chromosome | SO=protein_coding | is_pseudo=false	0	17.457	19	4	14	4	364	205	4	1.201	0.759835	21.05	109.1	90.9	11.53	19.88	High	High	High	High	High	High
CNAG_04239	transcript=CNAG_04239-t26_1 | gene=CNAG_04239 | organism=Cryptococcus_neoformans_var._grubii_H99 | gene_product=hypothetical protein | transcript_product=hypothetical protein | location=CP003828.1:367850-370013(-) | protein_length=681 | sequence_SO=chromosome | SO=protein_coding | is_pseudo=false	0.029	1.293	2	1	14	1	681	0	1	0.88	0.992721	80.28	91	109	70.4	73.91	High	High	High	High	High	High
CNAG_03682	transcript=CNAG_03682-t26_1 | gene=CNAG_03682 | organism=Cryptococcus_neoformans_var._grubii_H99 | gene_product=FK506-binding protein 1 | transcript_product=FK506-binding protein 1 | location=CP003821.1:525258-526002(-) | protein_length=134 | sequence_SO=chromosome | SO=protein_coding | is_pseudo=false	0	29.717	27	5	13	5	134	185	5	0.304	0.000131817	59.31	20	180	112.46	50.64	Peak Found	High	High	High	Not Found	High
CNAG_05825	transcript=CNAG_05825-t26_1 | gene=CNAG_05825 | organism=Cryptococcus_neoformans_var._grubii_H99 | gene_product=minichromosome maintenance protein 7 (cell division control protein 47) | transcript_product=minichromosome maintenance protein 7 (cell division control protein 47) | location=CP003826.1:969721-972416(-) | protein_length=788 | sequence_SO=chromosome | SO=protein_coding | is_pseudo=false	0	27.79	17	10	13	10	788	74	10	1.03	0.95217	45.67	113.7	86.3	33.98	43.1	Peak Found	High	High	High	Peak Found	Peak Found
CNAG_00678	transcript=CNAG_00678-t26_1 | gene=CNAG_00678 | organism=Cryptococcus_neoformans_var._grubii_H99 | gene_product=urease accessory protein UreG | transcript_product=urease accessory protein UreG | location=CP003820.1:1762205-1763515(+) | protein_length=312 | sequence_SO=chromosome | SO=protein_coding | is_pseudo=false	0	26.609	27	6	13	6	312	418	6	0.872	0.989705	54.67	62.7	137.3	52.88	57.01	High	High	High	High	Not Found	High
CNAG_00613	transcript=CNAG_00613-t26_1 | gene=CNAG_00613 | organism=Cryptococcus_neoformans_var._grubii_H99 | gene_product=Cytosine deaminase | transcript_product=Cytosine deaminase | location=CP003820.1:1577213-1578041(-) | protein_length=165 | sequence_SO=chromosome | SO=protein_coding | is_pseudo=false	0	22.964	38	5	13	5	165	118	5	0.989	0.989705	34.69	82.3	117.7	37.3	56.53	High	High	High	High	Peak Found	High
CNAG_05420	transcript=CNAG_05420-t26_1 | gene=CNAG_05420 | organism=Cryptococcus_neoformans_var._grubii_H99 | gene_product=Nutrient and stress factor 1, putative | transcript_product=Nutrient and stress factor 1, putative | location=CP003833.2:261459-263499(-) | protein_length=647 | sequence_SO=chromosome | SO=protein_coding | is_pseudo=false	0	22.474	9	6	13	6	647	92	6	0.813	0.948337	46.76	96.1	103.9	39.7	5.9	Peak Found	High	High	High	High	High
CNAG_00654	transcript=CNAG_00654-t26_1 | gene=CNAG_00654 | organism=Cryptococcus_neoformans_var._grubii_H99 | gene_product=sulfiredoxin | transcript_product=sulfiredoxin | location=CP003820.1:1705239-1705730(+) | protein_length=142 | sequence_SO=chromosome | SO=protein_coding | is_pseudo=false	0	17.515	32	4	13	4	142	137	4	1.061	0.947276	41.36	98.6	101.4	30.84	17.2	Peak Found	High	High	High	High	High
CNAG_06471	transcript=CNAG_06471-t26_1 | gene=CNAG_06471 | organism=Cryptococcus_neoformans_var._grubii_H99 | gene_product=small subunit ribosomal protein S12 | transcript_product=small subunit ribosomal protein S12 | location=CP003832.1:564366-565004(-) | protein_length=176 | sequence_SO=chromosome | SO=protein_coding | is_pseudo=false	0	17.301	37	4	13	4	176	58	4	0.881	0.992721	46.96	99.9	100.1	74.27	35.5	High	High	High	High	High	High
CNAG_00019	transcript=CNAG_00019-t26_1 | gene=CNAG_00019 | organism=Cryptococcus_neoformans_var._grubii_H99 | gene_product=mitochondrial import inner membrane translocase subunit tim9 | transcript_product=mitochondrial import inner membrane translocase subunit tim9 | location=CP003820.1:62033-62415(-) | protein_length=89 | sequence_SO=chromosome | SO=protein_coding | is_pseudo=false	0	15.562	64	4	13	4	89	415	4	0.681	0.660427	50.99	79.2	120.8	18.71	36.38	High	High	High	High	High	High
CNAG_02896	transcript=CNAG_02896-t26_1 | gene=CNAG_02896 | organism=Cryptococcus_neoformans_var._grubii_H99 | gene_product=hydroxymethylglutaryl-CoA synthase | transcript_product=hydroxymethylglutaryl-CoA synthase | location=CP003822.1:506887-508781(-) | protein_length=498 | sequence_SO=chromosome | SO=protein_coding | is_pseudo=false	0	13.942	14	4	13	4	498	144	4	0.824	0.95217	46.07	105.2	94.8	45.85	46.86	High	High	High	High	High	High
CNAG_06327	transcript=CNAG_06327-t26_1 | gene=CNAG_06327 | organism=Cryptococcus_neoformans_var._grubii_H99 | gene_product=DNA-binding protein creA, DNA-binding protein creA, variant | transcript_product=DNA-binding protein creA | location=CP003832.1:202345-204668(+) | protein_length=734 | sequence_SO=chromosome | SO=protein_coding | is_pseudo=false	0	11.599	4	3	13	3	734	145	3	1.119	0.889813	41.28	103.2	96.8	19.69	24.24	High	High	High	High	High	High
CNAG_04604	transcript=CNAG_04604-t26_1 | gene=CNAG_04604 | organism=Cryptococcus_neoformans_var._grubii_H99 | gene_product=tryptophan-tRNA ligase | transcript_product=tryptophan-tRNA ligase | location=CP003829.1:908379-910683(-) | protein_length=641 | sequence_SO=chromosome | SO=protein_coding | is_pseudo=false	0	10.698	9	4	13	4	641	30	4	1.308	0.574664	45.49	123.1	76.9	16.17	56.45	High	High	High	High	Peak Found	High
CNAG_01820	transcript=CNAG_01820-t26_1 | gene=CNAG_01820 | organism=Cryptococcus_neoformans_var._grubii_H99 | gene_product=Pyruvate kinase, pyruvate kinase, variant | transcript_product=Pyruvate kinase | location=CP003830.1:1000301-1002559(+) | protein_length=572 | sequence_SO=chromosome | SO=protein_coding | is_pseudo=false	0	40.262	17	7	12	7	572	299	7	0.297	8.63976e-05	39.34	52.6	147.4	37.09	114.95	Peak Found	Peak Found	High	High	High	High
CNAG_03629	transcript=CNAG_03629-t26_1 | gene=CNAG_03629 | organism=Cryptococcus_neoformans_var._grubii_H99 | gene_product=NADH dehydrogenase (quinone), G subunit | transcript_product=NADH dehydrogenase (quinone), G subunit | location=CP003821.1:387113-389643(-) | protein_length=737 | sequence_SO=chromosome | SO=protein_coding | is_pseudo=false	0	33.801	15	7	12	7	737	172	7	1.002	0.973114	46.3	36.8	163.2	72.92	107.5	High	High	Peak Found	High	Peak Found	High
CNAG_01991	transcript=CNAG_01991-t26_1 | gene=CNAG_01991 | organism=Cryptococcus_neoformans_var._grubii_H99 | gene_product=cytochrome c oxidase subunit 4 | transcript_product=cytochrome c oxidase subunit 4 | location=CP003830.1:1473687-1474810(+) | protein_length=167 | sequence_SO=chromosome | SO=protein_coding | is_pseudo=false	0	23.512	32	4	12	4	167	305	4	0.974	0.992721	68.68	115.9	84.1	35.74	96.62	High	High	High	High	Peak Found	High
CNAG_02485	transcript=CNAG_02485-t26_1 | gene=CNAG_02485 | organism=Cryptococcus_neoformans_var._grubii_H99 | gene_product=ATP synthase F1, gamma subunit | transcript_product=ATP synthase F1, gamma subunit | location=CP003825.1:190100-191393(+) | protein_length=288 | sequence_SO=chromosome | SO=protein_coding | is_pseudo=false	0	22.514	24	6	12	6	288	194	6	0.344	0.000930288	46.89	46.9	153.1	80.66	116.14	Peak Found	High	High	High	High	High
CNAG_06646	transcript=CNAG_06646-t26_1 | gene=CNAG_06646 | organism=Cryptococcus_neoformans_var._grubii_H99 | gene_product=protein yop1 | transcript_product=protein yop1 | location=CP003826.1:377326-378286(-) | protein_length=206 | sequence_SO=chromosome | SO=protein_coding | is_pseudo=false	0	21.555	17	3	12	3	206	271	3	0.702	0.707666	32.21	83.8	116.2	32.33	47.75	High	High	High	High	High	High
CNAG_04601	transcript=CNAG_04601-t26_1 | gene=CNAG_04601 | organism=Cryptococcus_neoformans_var._grubii_H99 | gene_product=glycine hydroxymethyltransferase | transcript_product=glycine hydroxymethyltransferase | location=CP003829.1:915725-917762(-) | protein_length=499 | sequence_SO=chromosome | SO=protein_coding | is_pseudo=false	0	20.335	11	4	12	4	499	278	4	0.761	0.859504	62.25	91.5	108.5	20.67	110.58	High	High	High	High	Peak Found	High
CNAG_01094	transcript=CNAG_01094-t26_1 | gene=CNAG_01094 | organism=Cryptococcus_neoformans_var._grubii_H99 | gene_product=pre-mRNA-splicing factor CWC25 | transcript_product=pre-mRNA-splicing factor CWC25 | location=CP003824.1:1226442-1227910(+) | protein_length=434 | sequence_SO=chromosome | SO=protein_coding | is_pseudo=false	0	20.254	20	6	12	6	434	91	6	1.127	0.86864	41.14	149.2	50.8	54.77	78.32	High	High	High	High	High	Peak Found
CNAG_00305	transcript=CNAG_00305-t26_1 | gene=CNAG_00305 | organism=Cryptococcus_neoformans_var._grubii_H99 | gene_product=chaperone activator, chaperone activator, variant | transcript_product=chaperone activator, variant | location=CP003820.1:783457-784960(+) | protein_length=394 | sequence_SO=chromosome | SO=protein_coding | is_pseudo=false	0	19.872	9	4	12	4	394	339	4	1.196	0.759835	30.53	116.3	83.7	13.74	19.53	High	High	High	High	High	High
CNAG_02131	transcript=CNAG_02131-t26_1 | gene=CNAG_02131 | organism=Cryptococcus_neoformans_var._grubii_H99 | gene_product=iron-sulfur cluster assembly protein | transcript_product=iron-sulfur cluster assembly protein | location=CP003825.1:1114321-1115238(+) | protein_length=248 | sequence_SO=chromosome | SO=protein_coding | is_pseudo=false	0	19.479	13	4	12	4	248	289	4	1.034	0.95217	27.77	79.7	120.3	57.34	46.09	High	High	High	High	High	High
CNAG_01058	transcript=CNAG_01058-t26_1 | gene=CNAG_01058 | organism=Cryptococcus_neoformans_var._grubii_H99 | gene_product=nitric oxide synthase-interacting protein | transcript_product=nitric oxide synthase-interacting protein | location=CP003824.1:1316412-1317526(-) | protein_length=340 | sequence_SO=chromosome | SO=protein_coding | is_pseudo=false	0	18.909	17	5	12	5	340	157	5	0.942	0.996547	41.94	52.3	147.7	21.55	102.78	Peak Found	High	High	High	High	High
CNAG_00940	transcript=CNAG_00940-t26_1 | gene=CNAG_00940 | organism=Cryptococcus_neoformans_var._grubii_H99 | gene_product=exosome complex exonuclease DIS3/RRP44 | transcript_product=exosome complex exonuclease DIS3/RRP44 | location=CP003824.1:1581510-1585029(+) | protein_length=1002 | sequence_SO=chromosome | SO=protein_coding | is_pseudo=false	0	18.2	7	5	12	5	1002	135	5	0.873	0.989705	48.52	94.4	105.6	49.62	25.78	High	High	High	High	High	High
CNAG_05256	transcript=CNAG_05256-t26_1 | gene=CNAG_05256 | organism=Cryptococcus_neoformans_var._grubii_H99 | gene_product=catalase 2 | transcript_product=catalase 2 | location=CP003823.1:859713-861623(-) | protein_length=498 | sequence_SO=chromosome | SO=protein_coding | is_pseudo=false	0	17.722	17	5	12	5	498	101	5	1.533	0.240547	91.22	48.8	151.2	90.87	44.48	Not Found	Peak Found	Peak Found	High	High	High
CNAG_02332	transcript=CNAG_02332-t26_1 | gene=CNAG_02332 | organism=Cryptococcus_neoformans_var._grubii_H99 | gene_product=hypothetical protein | transcript_product=hypothetical protein | location=CP003825.1:588707-590100(+) | protein_length=354 | sequence_SO=chromosome | SO=protein_coding | is_pseudo=false	0	17.557	14	4	12	4	354	247	4	1.148	0.834525	44.44	104.9	95.1	23.66	34.78	High	High	High	High	High	High
CNAG_04304	transcript=CNAG_04304-t26_1 | gene=CNAG_04304 | organism=Cryptococcus_neoformans_var._grubii_H99 | gene_product=T-complex protein 1 subunit zeta | transcript_product=T-complex protein 1 subunit zeta | location=CP003828.1:520833-522925(-) | protein_length=552 | sequence_SO=chromosome | SO=protein_coding | is_pseudo=false	0	15.905	11	4	12	4	552	193	4	0.949	0.993052	53.05	96.5	103.5	57.17	22.26	High	High	High	High	High	High
CNAG_02191	transcript=CNAG_02191-t26_1 | gene=CNAG_02191 | organism=Cryptococcus_neoformans_var._grubii_H99 | gene_product=hypothetical protein | transcript_product=hypothetical protein | location=CP003825.1:949104-949765(-) | protein_length=164 | sequence_SO=chromosome | SO=protein_coding | is_pseudo=false	0	15.725	42	5	12	5	164	168	5	0.857	0.969015	19.16	91	109	51.6	39.15	Peak Found	High	High	High	High	High
CNAG_04202	transcript=CNAG_04202-t26_1 | gene=CNAG_04202 | organism=Cryptococcus_neoformans_var._grubii_H99 | gene_product=cytosolic Fe-S cluster assembly factor NAR1 | transcript_product=cytosolic Fe-S cluster assembly factor NAR1 | location=CP003828.1:281796-283963(-) | protein_length=650 | sequence_SO=chromosome | SO=protein_coding | is_pseudo=false	0	15.082	10	4	12	4	650	53	4	1.046	0.95217	41.05	110.3	89.7	61.52	52.86	Peak Found	High	High	High	High	High
CNAG_05068	transcript=CNAG_05068-t26_1 | gene=CNAG_05068 | organism=Cryptococcus_neoformans_var._grubii_H99 | gene_product=GTP-binding protein ypt1 | transcript_product=GTP-binding protein ypt1 | location=CP003823.1:345833-347042(-) | protein_length=205 | sequence_SO=chromosome | SO=protein_coding | is_pseudo=false	0	14.978	21	3	12	3	205	382	3	0.809	0.943348	40.21	88.3	111.7	9.51	43.07	High	High	High	High	High	High
CNAG_00988	transcript=CNAG_00988-t26_1 | gene=CNAG_00988 | organism=Cryptococcus_neoformans_var._grubii_H99 | gene_product=importin subunit beta-1 | transcript_product=importin subunit beta-1 | location=CP003824.1:1495524-1498482(+) | protein_length=865 | sequence_SO=chromosome | SO=protein_coding | is_pseudo=false	0	12.262	4	2	12	2	865	156	2	0.98	0.992721	36.54	102.2	97.8	23.9	32.32	High	High	High	High	High	High
CNAG_03606	transcript=CNAG_03606-t26_1 | gene=CNAG_03606 | organism=Cryptococcus_neoformans_var._grubii_H99 | gene_product=translation initiation factor aIF-2 | transcript_product=translation initiation factor aIF-2 | location=CP003821.1:319325-323593(+) | protein_length=1225 | sequence_SO=chromosome | SO=protein_coding | is_pseudo=false	0	12.17	8	5	12	5	1225	0	5	0.873	0.989705	43.69	101.7	98.3	36.28	74.82	Peak Found	High	High	High	High	High
CNAG_01751	transcript=CNAG_01751-t26_2 | gene=CNAG_01751 | organism=Cryptococcus_neoformans_var._grubii_H99 | gene_product=hypothetical protein, hypothetical protein, variant | transcript_product=hypothetical protein, variant | location=CP003830.1:792405-792993(+) | protein_length=110 | sequence_SO=chromosome | SO=protein_coding | is_pseudo=false	0	6.418	19	2	12	2	110	195	2	1.291	0.602761	50.06	99.2	100.8	31.16	35	High	High	High	High	High	High
CNAG_03627	transcript=CNAG_03627-t26_1 | gene=CNAG_03627 | organism=Cryptococcus_neoformans_var._grubii_H99 | gene_product=Cyclophilin A | transcript_product=Cyclophilin A | location=CP003821.1:383378-384100(+) | protein_length=162 | sequence_SO=chromosome | SO=protein_coding | is_pseudo=false	0	35.026	52	7	11	3	162	262	7	0.01	1.47931e-16			200			Not Found	Not Found	Not Found	Not Found	Not Found	High
CNAG_03621	transcript=CNAG_03621-t26_2 | gene=CNAG_03621 | organism=Cryptococcus_neoformans_var._grubii_H99 | gene_product=Cyclophilin A | transcript_product=Cyclophilin A | location=CP003821.1:361549-362365(-) | protein_length=175 | sequence_SO=chromosome | SO=protein_coding | is_pseudo=false	0	26.899	45	7	11	3	175	134	7	0.371	0.00278952	49.37	24.5	175.5	39.35	80.96	Peak Found	Not Found	Not Found	Peak Found	Not Found	High
CNAG_02748	transcript=CNAG_02748-t26_1 | gene=CNAG_02748 | organism=Cryptococcus_neoformans_var._grubii_H99 | gene_product=UTP-glucose-1-phosphate uridylyltransferase | transcript_product=UTP-glucose-1-phosphate uridylyltransferase | location=CP003822.1:852164-854204(+) | protein_length=503 | sequence_SO=chromosome | SO=protein_coding | is_pseudo=false	0	23.947	13	6	11	6	503	164	6	0.639	0.514102	82.12	105.5	94.5	68.67	124.13	Peak Found	High	High	Peak Found	High	High
CNAG_01253	transcript=CNAG_01253-t26_1 | gene=CNAG_01253 | organism=Cryptococcus_neoformans_var._grubii_H99 | gene_product=mitochondrial import inner membrane translocase subunit TIM10 | transcript_product=mitochondrial import inner membrane translocase subunit TIM10 | location=CP003824.1:794341-794915(-) | protein_length=102 | sequence_SO=chromosome | SO=protein_coding | is_pseudo=false	0	20.312	61	5	11	5	102	344	5	1.023	0.95217	33	107.8	92.2	12.3	9.96	Not Found	High	High	High	High	High
CNAG_02736	transcript=CNAG_02736-t26_1 | gene=CNAG_02736 | organism=Cryptococcus_neoformans_var._grubii_H99 | gene_product=T-complex protein 1 subunit theta | transcript_product=T-complex protein 1 subunit theta | location=CP003822.1:875733-877728(-) | protein_length=547 | sequence_SO=chromosome | SO=protein_coding | is_pseudo=false	0	19.471	9	4	11	4	547	113	4	0.814	0.95217	26.4	122.2	77.8	32.68	84.01	High	High	High	High	High	High
CNAG_03375	transcript=CNAG_03375-t26_1 | gene=CNAG_03375 | organism=Cryptococcus_neoformans_var._grubii_H99 | gene_product=Succinyl-CoA synthetase alpha subunit | transcript_product=Succinyl-CoA synthetase alpha subunit | location=CP003827.1:790002-791403(+) | protein_length=333 | sequence_SO=chromosome | SO=protein_coding | is_pseudo=false	0	19.116	23	6	11	6	333	95	6	0.884	0.992721	43.61	68.9	131.1	65.34	58.47	High	Peak Found	High	High	Peak Found	High
CNAG_03706	transcript=CNAG_03706-t26_1 | gene=CNAG_03706 | organism=Cryptococcus_neoformans_var._grubii_H99 | gene_product=serine/threonine-protein phosphatase PP1 | transcript_product=serine/threonine-protein phosphatase PP1 | location=CP003821.1:579995-581257(+) | protein_length=314 | sequence_SO=chromosome | SO=protein_coding | is_pseudo=false	0	16.128	9	2	11	2	314	280	2	1.227	0.707666	44.91	106.3	93.7	33.54	18.01	High	High	High	High	High	High
CNAG_06313	transcript=CNAG_06313-t26_1 | gene=CNAG_06313 | organism=Cryptococcus_neoformans_var._grubii_H99 | gene_product=phosphoglucomutase, phosphoglucomutase, variant | transcript_product=phosphoglucomutase | location=CP003832.1:165636-167668(-) | protein_length=561 | sequence_SO=chromosome | SO=protein_coding | is_pseudo=false	0	13.776	6	3	11	3	561	252	3	1.134	0.85683	46.41	111.8	88.2	9.03	63.83	High	High	High	High	High	High
CNAG_01574	transcript=CNAG_01574-t26_1 | gene=CNAG_01574 | organism=Cryptococcus_neoformans_var._grubii_H99 | gene_product=hypothetical protein | transcript_product=hypothetical protein | location=CP003830.1:326886-328374(+) | protein_length=476 | sequence_SO=chromosome | SO=protein_coding | is_pseudo=false	0	13.409	9	4	11	4	476	96	4	0.965	0.992721	38.55	67.7	132.3	81.43	40.09	High	High	High	High	High	High
CNAG_03261	transcript=CNAG_03261-t26_1 | gene=CNAG_03261 | organism=Cryptococcus_neoformans_var._grubii_H99 | gene_product=zinc finger protein | transcript_product=zinc finger protein | location=CP003827.1:511585-512800(+) | protein_length=299 | sequence_SO=chromosome | SO=protein_coding | is_pseudo=false	0	12.821	15	3	11	3	299	154	3	0.948	0.994112	23.94	99.3	100.7	53.2	10.58	Peak Found	High	High	High	High	High
CNAG_02935	transcript=CNAG_02935-t26_1 | gene=CNAG_02935 | organism=Cryptococcus_neoformans_var._grubii_H99 | gene_product=malonic semialdehyde reductase | transcript_product=malonic semialdehyde reductase | location=CP003822.1:408450-409860(-) | protein_length=271 | sequence_SO=chromosome | SO=protein_coding | is_pseudo=false	0	10.498	6	2	11	2	271	184	2	1.235	0.697723	56.25	105	95	42.66	14.65	High	High	High	High	High	High
CNAG_01802	transcript=CNAG_01802-t26_1 | gene=CNAG_01802 | organism=Cryptococcus_neoformans_var._grubii_H99 | gene_product=Fe-S cluster assembly protein DRE2 | transcript_product=Fe-S cluster assembly protein DRE2 | location=CP003830.1:963200-964287(-) | protein_length=321 | sequence_SO=chromosome | SO=protein_coding | is_pseudo=false	0	32.087	26	6	10	6	321	93	6	0.892	0.992721	56.46	67.2	132.8	93.82	52.6	High	Not Found	High	High	High	High
CNAG_06696	transcript=CNAG_06696-t26_1 | gene=CNAG_06696 | organism=Cryptococcus_neoformans_var._grubii_H99 | gene_product=protein phosphatase PP2A regulatory subunit B | transcript_product=protein phosphatase PP2A regulatory subunit B | location=CP003826.1:511035-512893(+) | protein_length=437 | sequence_SO=chromosome | SO=protein_coding | is_pseudo=false	0	22.35	14	3	10	3	437	172	3	0.77	0.889813	52.81	86.5	113.5	50.06	15.56	Peak Found	High	High	High	High	High
CNAG_05218	transcript=CNAG_05218-t26_1 | gene=CNAG_05218 | organism=Cryptococcus_neoformans_var._grubii_H99 | gene_product=adenylyl cyclase-associated protein | transcript_product=adenylyl cyclase-associated protein | location=CP003823.1:759395-761302(+) | protein_length=507 | sequence_SO=chromosome | SO=protein_coding | is_pseudo=false	0	20.488	11	4	10	4	507	101	4	0.796	0.931764	35.45	88.4	111.6	71.89	57.22	Peak Found	High	High	High	Peak Found	High
CNAG_05497	transcript=CNAG_05497-t26_1 | gene=CNAG_05497 | organism=Cryptococcus_neoformans_var._grubii_H99 | gene_product=Dihydroxy-acid dehydratase | transcript_product=Dihydroxy-acid dehydratase | location=CP003833.2:481110-483283(-) | protein_length=596 | sequence_SO=chromosome | SO=protein_coding | is_pseudo=false	0	18.425	9	5	10	5	596	51	5	0.721	0.761105	67.46	101.5	98.5	88.35	131.81	High	Peak Found	High	High	Peak Found	High
CNAG_01522	transcript=CNAG_01522-t26_1 | gene=CNAG_01522 | organism=Cryptococcus_neoformans_var._grubii_H99 | gene_product=phenylalanine-tRNA ligase | transcript_product=phenylalanine-tRNA ligase | location=CP003830.1:174892-176369(+) | protein_length=467 | sequence_SO=chromosome | SO=protein_coding | is_pseudo=false	0	17.129	14	5	10	5	467	197	5	0.814	0.95217	39.57	90.9	109.1	36.06	76.1	High	High	High	High	Peak Found	High
CNAG_03743	transcript=CNAG_03743-t26_1 | gene=CNAG_03743 | organism=Cryptococcus_neoformans_var._grubii_H99 | gene_product=glutamine amidotransferase | transcript_product=glutamine amidotransferase | location=CP003821.1:678228-679908(+) | protein_length=406 | sequence_SO=chromosome | SO=protein_coding | is_pseudo=false	0	16.76	10	4	10	4	406	211	4	1.092	0.925677	53.17	87.1	112.9	8.27	21.86	Peak Found	High	High	High	High	High
CNAG_04803	transcript=CNAG_04803-t26_1 | gene=CNAG_04803 | organism=Cryptococcus_neoformans_var._grubii_H99 | gene_product=protein transporter sec31 | transcript_product=protein transporter sec31 | location=CP003829.1:357069-361792(-) | protein_length=1442 | sequence_SO=chromosome | SO=protein_coding | is_pseudo=false	0	16.007	7	6	10	6	1442	60	6	0.818	0.95217	20.1	74.4	125.6	105.78	16.79	Peak Found	High	Peak Found	Not Found	High	High
CNAG_05425	transcript=CNAG_05425-t26_1 | gene=CNAG_05425 | organism=Cryptococcus_neoformans_var._grubii_H99 | gene_product=asparagine synthase (glutamine-hydrolyzing) | transcript_product=asparagine synthase (glutamine-hydrolyzing) | location=CP003833.2:278537-280728(-) | protein_length=592 | sequence_SO=chromosome | SO=protein_coding | is_pseudo=false	0	15.125	10	4	10	4	592	136	4	1.147	0.834525	80.35	87.4	112.6	14.32	31.22	High	High	High	High	Not Found	High
CNAG_02177	transcript=CNAG_02177-t26_1 | gene=CNAG_02177 | organism=Cryptococcus_neoformans_var._grubii_H99 | gene_product=serine/threonine-protein phosphatase PP2A catalytic subunit | transcript_product=serine/threonine-protein phosphatase PP2A catalytic subunit | location=CP003825.1:985300-986874(-) | protein_length=306 | sequence_SO=chromosome | SO=protein_coding | is_pseudo=false	0	14.445	18	3	10	3	306	214	3	0.919	0.996547	13.31	95.8	104.2	12.77	1.38	High	High	High	High	High	High
CNAG_04948	transcript=CNAG_04948-t26_1 | gene=CNAG_04948 | organism=Cryptococcus_neoformans_var._grubii_H99 | gene_product=tubulin beta | transcript_product=tubulin beta | location=CP003823.1:55485-57780(+) | protein_length=458 | sequence_SO=chromosome | SO=protein_coding | is_pseudo=false	0	14.096	10	3	10	2	458	275	3	0.01	1.47931e-16			200			High	High	High	High	High	High
CNAG_05314	transcript=CNAG_05314-t26_1 | gene=CNAG_05314 | organism=Cryptococcus_neoformans_var._grubii_H99 | gene_product=ADP-ribosylation factor GTPase-activating protein 2/3 | transcript_product=ADP-ribosylation factor GTPase-activating protein 2/3 | location=CP003823.1:1028055-1029862(-) | protein_length=477 | sequence_SO=chromosome | SO=protein_coding | is_pseudo=false	0	13.249	13	5	10	5	477	128	5	0.721	0.759835	20.04	112.1	87.9	65.45	101.29	Peak Found	High	High	High	High	High
CNAG_00535	transcript=CNAG_00535-t26_1 | gene=CNAG_00535 | organism=Cryptococcus_neoformans_var._grubii_H99 | gene_product=large subunit ribosomal protein L16 | transcript_product=large subunit ribosomal protein L16 | location=CP003820.1:1365312-1366288(+) | protein_length=254 | sequence_SO=chromosome | SO=protein_coding | is_pseudo=false	0	11.449	23	3	10	3	254	13	3	0.994	0.985969	54.18	93.1	106.9	59.69	25.76	Not Found	High	High	Peak Found	High	High
CNAG_03563	transcript=CNAG_03563-t26_1 | gene=CNAG_03563 | organism=Cryptococcus_neoformans_var._grubii_H99 | gene_product=aspartate-tRNA(Asn) ligase | transcript_product=aspartate-tRNA(Asn) ligase | location=CP003827.1:1283611-1286313(-) | protein_length=884 | sequence_SO=chromosome | SO=protein_coding | is_pseudo=false	0	11.134	4	2	10	2	884	176	2	1.034	0.95217	56.11	84.3	115.7	70.05	22.92	High	High	High	High	High	High
CNAG_01568	transcript=CNAG_01568-t26_1 | gene=CNAG_01568 | organism=Cryptococcus_neoformans_var._grubii_H99 | gene_product=T-complex protein 1 subunit alpha | transcript_product=T-complex protein 1 subunit alpha | location=CP003830.1:306782-308840(-) | protein_length=558 | sequence_SO=chromosome | SO=protein_coding | is_pseudo=false	0	10.495	9	4	10	4	558	202	4	1.298	0.592352	100.64	114.2	85.8	43.81	68.76	High	High	High	High	Peak Found	High
CNAG_04530	transcript=CNAG_04530-t26_1 | gene=CNAG_04530 | organism=Cryptococcus_neoformans_var._grubii_H99 | gene_product=DNA-binding protein | transcript_product=DNA-binding protein | location=CP003828.1:1099830-1101257(+) | protein_length=325 | sequence_SO=chromosome | SO=protein_coding | is_pseudo=false	0	9.734	11	3	10	3	325	180	3	0.929	0.999747	44.39	107.5	92.5	25.96	23.38	High	High	High	High	High	High
CNAG_00429	transcript=CNAG_00429-t26_1 | gene=CNAG_00429 | organism=Cryptococcus_neoformans_var._grubii_H99 | gene_product=tRNA-dihydrouridine synthase 1 | transcript_product=tRNA-dihydrouridine synthase 1 | location=CP003820.1:1119377-1121402(-) | protein_length=615 | sequence_SO=chromosome | SO=protein_coding | is_pseudo=false	0	9.125	7	3	10	3	615	161	3	0.932	0.999747	45.17	82.8	117.2	50.59	22.49	High	High	High	High	High	High
CNAG_01708	transcript=CNAG_01708-t26_1 | gene=CNAG_01708 | organism=Cryptococcus_neoformans_var._grubii_H99 | gene_product=hypothetical protein | transcript_product=hypothetical protein | location=CP003830.1:672209-675519(+) | protein_length=1062 | sequence_SO=chromosome | SO=protein_coding | is_pseudo=false	0.056	0.937	3	1	10	1	1062	0	1								Not Found	Not Found	Not Found	Not Found	High	Not Found
CNAG_05631	transcript=CNAG_05631-t26_1 | gene=CNAG_05631 | organism=Cryptococcus_neoformans_var._grubii_H99 | gene_product=NADH-ubiquinone oxidoreductase 49 kDa subunit, mitochondrial | transcript_product=NADH-ubiquinone oxidoreductase 49 kDa subunit, mitochondrial | location=CP003833.2:827845-829649(-) | protein_length=452 | sequence_SO=chromosome | SO=protein_coding | is_pseudo=false	0	32.422	20	7	9	7	452	161	7	1.359	0.503623	60.46	112.4	87.6	3.55	34.6	Peak Found	Peak Found	High	High	Peak Found	Peak Found
CNAG_00716	transcript=CNAG_00716-t26_1 | gene=CNAG_00716 | organism=Cryptococcus_neoformans_var._grubii_H99 | gene_product=Cytochrome c | transcript_product=Cytochrome c | location=CP003820.1:1866813-1867660(+) | protein_length=111 | sequence_SO=chromosome | SO=protein_coding | is_pseudo=false	0	25.659	40	5	9	5	111	72	5	0.353	0.00140334	126.64	30.1	169.9	79.33	127.37	High	Peak Found	High	High	Peak Found	High
CNAG_04904	transcript=CNAG_04904-t26_1 | gene=CNAG_04904 | organism=Cryptococcus_neoformans_var._grubii_H99 | gene_product=clathrin heavy chain | transcript_product=clathrin heavy chain | location=CP003829.1:65137-70846(+) | protein_length=1684 | sequence_SO=chromosome | SO=protein_coding | is_pseudo=false	0	21.995	3	4	9	4	1684	88	4	0.985	0.992721	51.99	124.7	75.3	48.21	81.43	Peak Found	High	High	Peak Found	High	High
CNAG_04064	transcript=CNAG_04064-t26_1 | gene=CNAG_04064 | organism=Cryptococcus_neoformans_var._grubii_H99 | gene_product=hypothetical protein | transcript_product=hypothetical protein | location=CP003821.1:1534523-1535207(-) | protein_length=148 | sequence_SO=chromosome | SO=protein_coding | is_pseudo=false	0	20.593	38	3	9	3	148	97	3	0.896	0.992721	21.81	92.7	107.3	51.07	13.02	Peak Found	High	High	High	High	High
CNAG_00783	transcript=CNAG_00783-t26_1 | gene=CNAG_00783 | organism=Cryptococcus_neoformans_var._grubii_H99 | gene_product=hypothetical protein | transcript_product=hypothetical protein | location=CP003820.1:2060189-2061628(-) | protein_length=320 | sequence_SO=chromosome | SO=protein_coding | is_pseudo=false	0	19.136	20	4	9	4	320	89	4	1.057	0.95217	58.23	90.5	109.5	73.75	67.38	High	Peak Found	Peak Found	High	Peak Found	High
CNAG_00121	transcript=CNAG_00121-t26_1 | gene=CNAG_00121 | organism=Cryptococcus_neoformans_var._grubii_H99 | gene_product=glycerol-3-phosphate dehydrogenase (NAD()) | transcript_product=glycerol-3-phosphate dehydrogenase (NAD()) | location=CP003820.1:322145-323820(-) | protein_length=344 | sequence_SO=chromosome | SO=protein_coding | is_pseudo=false	0	18.948	14	3	9	3	344	498	3	1.009	0.969015	32.11	97.2	102.8	37.63	18.56	High	High	High	High	High	High
CNAG_03358	transcript=CNAG_03358-t26_1 | gene=CNAG_03358 | organism=Cryptococcus_neoformans_var._grubii_H99 | gene_product=Phosphoglycerate kinase | transcript_product=Phosphoglycerate kinase | location=CP003827.1:742230-743796(-) | protein_length=417 | sequence_SO=chromosome | SO=protein_coding | is_pseudo=false	0	16.706	18	6	9	6	417	144	6	0.842	0.95217	110.92	56.4	143.6	58.16	132.55	Peak Found	Peak Found	High	High	Peak Found	High
CNAG_02677	transcript=CNAG_02677-t26_1 | gene=CNAG_02677 | organism=Cryptococcus_neoformans_var._grubii_H99 | gene_product=cytoplasmic protein | transcript_product=cytoplasmic protein | location=CP003822.1:1048568-1050175(+) | protein_length=353 | sequence_SO=chromosome | SO=protein_coding | is_pseudo=false	0	14.374	11	3	9	3	353	145	3	0.922	0.999747	33.3	96	104	34.66	55.3	High	High	High	High	High	High
CNAG_05105	transcript=CNAG_05105-t26_1 | gene=CNAG_05105 | organism=Cryptococcus_neoformans_var._grubii_H99 | gene_product=eukaryotic translation initiation factor 3 subunit l | transcript_product=eukaryotic translation initiation factor 3 subunit l | location=CP003823.1:445008-447387(-) | protein_length=634 | sequence_SO=chromosome | SO=protein_coding | is_pseudo=false	0	13.269	9	3	9	3	634	176	3	0.775	0.902225	77.49	95.2	104.8	33.71	63.96	High	High	High	High	High	High
CNAG_04990	transcript=CNAG_04990-t26_1 | gene=CNAG_04990 | organism=Cryptococcus_neoformans_var._grubii_H99 | gene_product=glutamate-5-semialdehyde dehydrogenase | transcript_product=glutamate-5-semialdehyde dehydrogenase | location=CP003823.1:162169-163703(-) | protein_length=460 | sequence_SO=chromosome | SO=protein_coding | is_pseudo=false	0	12.94	5	2	9	2	460	264	2	1.11	0.908699	28.36	97.6	102.4	36.02	59.52	High	High	High	Peak Found	High	High
CNAG_02529	transcript=CNAG_02529-t26_1 | gene=CNAG_02529 | organism=Cryptococcus_neoformans_var._grubii_H99 | gene_product=hypothetical protein | transcript_product=hypothetical protein | location=CP003825.1:74434-74939(-) | protein_length=104 | sequence_SO=chromosome | SO=protein_coding | is_pseudo=false	0	11.119	34	3	9	3	104	41	3	0.758	0.850725	51.41	121.4	78.6	11.71	88.55	High	High	High	High	Peak Found	High
CNAG_04402	transcript=CNAG_04402-t26_1 | gene=CNAG_04402 | organism=Cryptococcus_neoformans_var._grubii_H99 | gene_product=splicing factor U2AF 35 kDa subunit | transcript_product=splicing factor U2AF 35 kDa subunit | location=CP003828.1:764356-765308(+) | protein_length=223 | sequence_SO=chromosome | SO=protein_coding | is_pseudo=false	0	10.285	15	2	9	2	223	198	2	1.621	0.15304	40.63	177.9	22.1	53.72	48.38	High	High	High	Not Found	High	High
CNAG_02768	transcript=CNAG_02768-t26_1 | gene=CNAG_02768 | organism=Cryptococcus_neoformans_var._grubii_H99 | gene_product=hypothetical protein | transcript_product=hypothetical protein | location=CP003822.1:812958-813600(-) | protein_length=177 | sequence_SO=chromosome | SO=protein_coding | is_pseudo=false	0	10.215	26	3	9	3	177	75	3	1.048	0.95217	49.84	79	121	90.87	30.99	Not Found	Peak Found	High	High	High	High
CNAG_02315	transcript=CNAG_02315-t26_1 | gene=CNAG_02315 | organism=Cryptococcus_neoformans_var._grubii_H99 | gene_product=ubiquinol-cytochrome c reductase, iron-sulfur subunit | transcript_product=ubiquinol-cytochrome c reductase, iron-sulfur subunit | location=CP003825.1:632312-633476(-) | protein_length=279 | sequence_SO=chromosome | SO=protein_coding | is_pseudo=false	0	10.198	20	4	9	4	279	122	4	0.907	0.992721	48.31	103.9	96.1	35.65	50.19	Not Found	High	High	Peak Found	High	High
CNAG_07363	transcript=CNAG_07363-t26_1 | gene=CNAG_07363 | organism=Cryptococcus_neoformans_var._grubii_H99 | gene_product=isocitrate dehydrogenase, NAD-dependent | transcript_product=isocitrate dehydrogenase, NAD-dependent | location=CP003820.1:1231778-1233680(+) | protein_length=379 | sequence_SO=chromosome | SO=protein_coding | is_pseudo=false	0	10.163	10	3	9	3	379	162	3	0.72	0.759835	34.93	86.8	113.2	8.83	21.12	High	High	High	High	Peak Found	High
CNAG_05602	transcript=CNAG_05602-t26_1 | gene=CNAG_05602 | organism=Cryptococcus_neoformans_var._grubii_H99 | gene_product=1-pyrroline-5-carboxylate dehydrogenase | transcript_product=1-pyrroline-5-carboxylate dehydrogenase | location=CP003833.2:748927-750844(+) | protein_length=546 | sequence_SO=chromosome | SO=protein_coding | is_pseudo=false	0	31.389	18	6	8	6	546	179	6	0.604	0.39185	107.55	123.2	76.8	13.56	149.68	Peak Found	High	High	Peak Found	Peak Found	High
CNAG_02209	transcript=CNAG_02209-t26_1 | gene=CNAG_02209 | organism=Cryptococcus_neoformans_var._grubii_H99 | gene_product=nucleolar protein 56 | transcript_product=nucleolar protein 56 | location=CP003825.1:911749-913673(+) | protein_length=570 | sequence_SO=chromosome | SO=protein_coding | is_pseudo=false	0	21.11	16	5	8	5	570	84	5	1.297	0.594023	14.73	107.5	92.5	14.75	127.14	High	High	High	High	High	High
CNAG_03322	transcript=CNAG_03322-t26_1 | gene=CNAG_03322 | organism=Cryptococcus_neoformans_var._grubii_H99 | gene_product=UDP-glucuronate decarboxylase | transcript_product=UDP-glucuronate decarboxylase | location=CP003827.1:646492-648118(-) | protein_length=410 | sequence_SO=chromosome | SO=protein_coding | is_pseudo=false	0	20.467	16	4	8	4	410	27	4	0.73	0.774548	19.68	42.7	157.3	18.61	107.04	Peak Found	High	High	High	Not Found	High
CNAG_03225	transcript=CNAG_03225-t26_1 | gene=CNAG_03225 | organism=Cryptococcus_neoformans_var._grubii_H99 | gene_product=malate dehydrogenase, NAD-dependent | transcript_product=malate dehydrogenase, NAD-dependent | location=CP003827.1:387416-388886(-) | protein_length=338 | sequence_SO=chromosome | SO=protein_coding | is_pseudo=false	0	18.664	18	6	8	6	338	135	6	0.961	0.992721	63.49	90.7	109.3	22.33	133.24	Peak Found	Peak Found	High	High	Peak Found	High
CNAG_02880	transcript=CNAG_02880-t26_1 | gene=CNAG_02880 | organism=Cryptococcus_neoformans_var._grubii_H99 | gene_product=GTP-binding protein YchF | transcript_product=GTP-binding protein YchF | location=CP003822.1:542742-544533(+) | protein_length=454 | sequence_SO=chromosome | SO=protein_coding | is_pseudo=false	0	17.853	13	5	8	5	454	105	5	0.609	0.405436	29.52	70.1	129.9	51.41	5.39	Not Found	Peak Found	High	High	High	High
CNAG_04851	transcript=CNAG_04851-t26_1 | gene=CNAG_04851 | organism=Cryptococcus_neoformans_var._grubii_H99 | gene_product=transitional endoplasmic reticulum ATPase | transcript_product=transitional endoplasmic reticulum ATPase | location=CP003829.1:236158-239519(-) | protein_length=810 | sequence_SO=chromosome | SO=protein_coding | is_pseudo=false	0	15.069	7	3	8	3	810	128	3				9.1	190.9	18.16		Not Found	High	High	High	Not Found	High
CNAG_04687	transcript=CNAG_04687-t26_1 | gene=CNAG_04687 | organism=Cryptococcus_neoformans_var._grubii_H99 | gene_product=stearoyl-CoA desaturase (delta-9 desaturase) | transcript_product=stearoyl-CoA desaturase (delta-9 desaturase) | location=CP003829.1:694379-696319(+) | protein_length=594 | sequence_SO=chromosome | SO=protein_coding | is_pseudo=false	0	13.886	11	4	8	4	594	37	4	0.682	0.665724	88.44	77.3	122.7	37.22	21.75	Peak Found	High	High	Peak Found	High	High
CNAG_01138	transcript=CNAG_01138-t26_1 | gene=CNAG_01138 | organism=Cryptococcus_neoformans_var._grubii_H99 | gene_product=cytochrome c peroxidase, mitochondrial | transcript_product=cytochrome c peroxidase, mitochondrial | location=CP003824.1:1102017-1103592(+) | protein_length=377 | sequence_SO=chromosome | SO=protein_coding | is_pseudo=false	0	13.344	14	3	8	3	377	30	3	0.817	0.95217	45.66	101.8	98.2	49.8	65.83	Peak Found	Peak Found	Peak Found	High	High	High
CNAG_05826	transcript=CNAG_05826-t26_1 | gene=CNAG_05826 | organism=Cryptococcus_neoformans_var._grubii_H99 | gene_product=translation elongation factor Tu | transcript_product=translation elongation factor Tu | location=CP003826.1:972808-975309(-) | protein_length=743 | sequence_SO=chromosome | SO=protein_coding | is_pseudo=false	0	13.188	9	6	8	6	743	65	6	0.92	0.996547	57.43	93.9	106.1	27.57	131.9	Peak Found	Peak Found	Peak Found	High	High	High
CNAG_02597	transcript=CNAG_02597-t26_1 | gene=CNAG_02597 | organism=Cryptococcus_neoformans_var._grubii_H99 | gene_product=hypothetical protein | transcript_product=hypothetical protein | location=CP003822.1:1265342-1267499(-) | protein_length=607 | sequence_SO=chromosome | SO=protein_coding | is_pseudo=false	0	12.421	6	3	8	3	607	134	3	1.066	0.943348	31.52	110.9	89.1	30.63	67.15	High	High	High	High	High	High
CNAG_02923	transcript=CNAG_02923-t26_1 | gene=CNAG_02923 | organism=Cryptococcus_neoformans_var._grubii_H99 | gene_product=large subunit ribosomal protein L14 | transcript_product=large subunit ribosomal protein L14 | location=CP003822.1:441724-442327(-) | protein_length=149 | sequence_SO=chromosome | SO=protein_coding | is_pseudo=false	0	12.099	29	3	8	3	149	103	3	1.183	0.772298	36.31	103.2	96.8	12.31	40.83	High	High	High	High	High	High
CNAG_07310	transcript=CNAG_07310-t26_1 | gene=CNAG_07310 | organism=Cryptococcus_neoformans_var._grubii_H99 | gene_product=hypothetical protein | transcript_product=hypothetical protein | location=CP003820.1:284021-284966(+) | protein_length=230 | sequence_SO=chromosome | SO=protein_coding | is_pseudo=false	0	10.202	14	2	8	2	230	37	2	0.823	0.95217	22.37	95.4	104.6	25.5	42.04	High	High	High	Not Found	High	High
CNAG_00565	transcript=CNAG_00565-t26_1 | gene=CNAG_00565 | organism=Cryptococcus_neoformans_var._grubii_H99 | gene_product=dynamin GTPase | transcript_product=dynamin GTPase | location=CP003820.1:1456509-1458987(-) | protein_length=694 | sequence_SO=chromosome | SO=protein_coding | is_pseudo=false	0	9.742	8	3	8	3	694	37	3	1.165	0.802755	35.29	90.7	109.3	66.12	46.28	High	High	Peak Found	High	Not Found	High
CNAG_02327	transcript=CNAG_02327-t26_1 | gene=CNAG_02327 | organism=Cryptococcus_neoformans_var._grubii_H99 | gene_product=xaa-Pro dipeptidase | transcript_product=xaa-Pro dipeptidase | location=CP003825.1:601014-602941(-) | protein_length=546 | sequence_SO=chromosome | SO=protein_coding | is_pseudo=false	0	21.563	11	4	7	4	546	118	4	0.687	0.682237	63.96	92.1	107.9	36.45	103.21	Peak Found	High	High	High	High	Peak Found
CNAG_01182	transcript=CNAG_01182-t26_1 | gene=CNAG_01182 | organism=Cryptococcus_neoformans_var._grubii_H99 | gene_product=cytoplasmic protein | transcript_product=cytoplasmic protein | location=CP003824.1:987240-988448(-) | protein_length=365 | sequence_SO=chromosome | SO=protein_coding | is_pseudo=false	0	19.867	14	4	7	4	365	54	4	1.011	0.968306	71.48	118.6	81.4	77.18	66.58	Peak Found	Peak Found	High	High	Peak Found	High
CNAG_01217	transcript=CNAG_01217-t26_1 | gene=CNAG_01217 | organism=Cryptococcus_neoformans_var._grubii_H99 | gene_product=protein MPE1 | transcript_product=protein MPE1 | location=CP003824.1:896777-898875(-) | protein_length=600 | sequence_SO=chromosome | SO=protein_coding | is_pseudo=false	0	17.667	20	5	7	5	600	92	5	1.021	0.952358	22.91	91.4	108.6	4.92	29.39	High	High	High	High	Peak Found	High
CNAG_01404	transcript=CNAG_01404-t26_1 | gene=CNAG_01404 | organism=Cryptococcus_neoformans_var._grubii_H99 | gene_product=hsp71-like protein | transcript_product=hsp71-like protein | location=CP003824.1:394173-396133(+) | protein_length=601 | sequence_SO=chromosome | SO=protein_coding | is_pseudo=false	0	15.216	13	4	7	4	601	88	4	0.727	0.771993	29.6	81.7	118.3	67	63.74	Peak Found	Peak Found	High	High	Peak Found	High
CNAG_04609	transcript=CNAG_04609-t26_1 | gene=CNAG_04609 | organism=Cryptococcus_neoformans_var._grubii_H99 | gene_product=argonaute | transcript_product=argonaute | location=CP003829.1:894944-898951(+) | protein_length=927 | sequence_SO=chromosome | SO=protein_coding | is_pseudo=false	0	15.073	4	3	7	3	927	96	3	0.496	0.0828394	80.29	43.3	156.7	5.15	74.72	Not Found	Peak Found	Peak Found	High	Peak Found	High
CNAG_06630	transcript=CNAG_06630-t26_1 | gene=CNAG_06630 | organism=Cryptococcus_neoformans_var._grubii_H99 | gene_product=import inner membrane translocase subunit tim44 | transcript_product=import inner membrane translocase subunit tim44 | location=CP003826.1:324657-326223(-) | protein_length=454 | sequence_SO=chromosome | SO=protein_coding | is_pseudo=false	0	11.339	9	2	7	2	454	80	2	1.031	0.95217	49.59	115.6	84.4	62.38	73.7	Peak Found	High	High	Peak Found	High	High
CNAG_02076	transcript=CNAG_02076-t26_1 | gene=CNAG_02076 | organism=Cryptococcus_neoformans_var._grubii_H99 | gene_product=leukotriene A-4 hydrolase/aminopeptidase | transcript_product=leukotriene A-4 hydrolase/aminopeptidase | location=CP003825.1:1262657-1264944(+) | protein_length=632 | sequence_SO=chromosome | SO=protein_coding | is_pseudo=false	0	11.254	6	2	7	2	632	127	2	1.167	0.801484	73.79	109.1	90.9	25.73	66.48	High	High	Peak Found	High	Peak Found	High
CNAG_05907	transcript=CNAG_05907-t26_1 | gene=CNAG_05907 | organism=Cryptococcus_neoformans_var._grubii_H99 | gene_product=pyruvate carboxylase | transcript_product=pyruvate carboxylase | location=CP003826.1:1177420-1181699(-) | protein_length=1203 | sequence_SO=chromosome | SO=protein_coding | is_pseudo=false	0	10.659	6	3	7	3	1203	21	3								Not Found	Not Found	High	High	Not Found	High
CNAG_02000	transcript=CNAG_02000-t26_1 | gene=CNAG_02000 | organism=Cryptococcus_neoformans_var._grubii_H99 | gene_product=Short-chain dehydrogenase | transcript_product=Short-chain dehydrogenase | location=CP003830.1:1496299-1497757(+) | protein_length=385 | sequence_SO=chromosome | SO=protein_coding | is_pseudo=false	0	10.527	10	2	7	2	385	135	2	1.324	0.558128	46.17	113.9	86.1	51.93	23.21	High	High	Peak Found	High	High	High
CNAG_02106	transcript=CNAG_02106-t26_1 | gene=CNAG_02106 | organism=Cryptococcus_neoformans_var._grubii_H99 | gene_product=mitochondrial intermembrane space import and assembly protein 40 | transcript_product=mitochondrial intermembrane space import and assembly protein 40 | location=CP003825.1:1173017-1173905(-) | protein_length=231 | sequence_SO=chromosome | SO=protein_coding | is_pseudo=false	0	10.393	17	3	7	3	231	90	3	0.666	0.599885	69.64	136.1	63.9	28.43	87.63	High	High	High	High	Peak Found	Peak Found
CNAG_03441	transcript=CNAG_03441-t26_1 | gene=CNAG_03441 | organism=Cryptococcus_neoformans_var._grubii_H99 | gene_product=small subunit ribosomal protein S21 | transcript_product=small subunit ribosomal protein S21 | location=CP003827.1:958811-959462(-) | protein_length=197 | sequence_SO=chromosome | SO=protein_coding | is_pseudo=false	0	10.062	19	3	7	3	197	69	3	1.209	0.749579	19.81	107.4	92.6	24.98	24.6	Peak Found	High	High	High	High	Peak Found
CNAG_03476	transcript=CNAG_03476-t26_1 | gene=CNAG_03476 | organism=Cryptococcus_neoformans_var._grubii_H99 | gene_product=Spermidine synthase | transcript_product=Spermidine synthase | location=CP003827.1:1055982-1058802(-) | protein_length=750 | sequence_SO=chromosome | SO=protein_coding | is_pseudo=false	0	9.804	7	4	7	4	750	25	4	0.604	0.39185	65.29	76.9	123.1	5.33	105.74	Not Found	Peak Found	High	High	Peak Found	High
CNAG_07724	transcript=CNAG_07724-t26_1 | gene=CNAG_07724 | organism=Cryptococcus_neoformans_var._grubii_H99 | gene_product=Metal-binding regulatory protein CUF1 | transcript_product=Metal-binding regulatory protein CUF1 | location=CP003827.1:721729-725020(-) | protein_length=1048 | sequence_SO=chromosome | SO=protein_coding | is_pseudo=false	0	9.59	3	3	7	3	1048	77	3	1.085	0.926869	18.45	105.7	94.3	47.3	32.43	High	High	High	High	Peak Found	High
CNAG_03554	transcript=CNAG_03554-t26_1 | gene=CNAG_03554 | organism=Cryptococcus_neoformans_var._grubii_H99 | gene_product=coatomer protein complex, subunit alpha (xenin) | transcript_product=coatomer protein complex, subunit alpha (xenin) | location=CP003827.1:1263783-1267893(+) | protein_length=1222 | sequence_SO=chromosome | SO=protein_coding | is_pseudo=false	0	9.143	3	3	7	3	1222	98	3	0.771	0.889813	96.84	110.6	89.4	28.37	64.98	High	High	High	Peak Found	High	High
CNAG_00697	transcript=CNAG_00697-t26_1 | gene=CNAG_00697 | organism=Cryptococcus_neoformans_var._grubii_H99 | gene_product=UDP-glucose 4-epimerase | transcript_product=UDP-glucose 4-epimerase | location=CP003820.1:1818178-1819491(-) | protein_length=373 | sequence_SO=chromosome | SO=protein_coding | is_pseudo=false	0	8.9	7	3	7	3	373	93	3	1.436	0.384497	42.32	114.1	85.9	56.07	61.41	High	High	High	High	Not Found	Peak Found
CNAG_06061	transcript=CNAG_06061-t26_1 | gene=CNAG_06061 | organism=Cryptococcus_neoformans_var._grubii_H99 | gene_product=translation initiation factor 3 subunit E | transcript_product=translation initiation factor 3 subunit E | location=CP003831.1:203165-204732(+) | protein_length=460 | sequence_SO=chromosome | SO=protein_coding | is_pseudo=false	0	8.626	8	3	7	3	460	144	3	0.958	0.992721	39.67	93.3	106.7	26.61	33.52	Not Found	High	High	High	High	High
CNAG_02036	transcript=CNAG_02036-t26_1 | gene=CNAG_02036 | organism=Cryptococcus_neoformans_var._grubii_H99 | gene_product=putative sugar transporter | transcript_product=putative sugar transporter | location=CP003825.1:1365774-1367915(+) | protein_length=344 | sequence_SO=chromosome | SO=protein_coding | is_pseudo=false	0	7.838	5	1	7	1	344	170	1								Not Found	High	Not Found	Not Found	High	High
CNAG_04136	transcript=CNAG_04136-t26_1 | gene=CNAG_04136 | organism=Cryptococcus_neoformans_var._grubii_H99 | gene_product=methylthioribose-1-phosphate isomerase | transcript_product=methylthioribose-1-phosphate isomerase | location=CP003828.1:101022-102468(+) | protein_length=393 | sequence_SO=chromosome | SO=protein_coding | is_pseudo=false	0	7.411	7	2	7	2	393	71	2	1.137	0.850725	47.14	106.4	93.6	18.21	41.97	High	High	High	High	High	High
CNAG_04180	transcript=CNAG_04180-t26_1 | gene=CNAG_04180 | organism=Cryptococcus_neoformans_var._grubii_H99 | gene_product=large subunit ribosomal protein L15 | transcript_product=large subunit ribosomal protein L15 | location=CP003828.1:217459-218392(+) | protein_length=254 | sequence_SO=chromosome | SO=protein_coding | is_pseudo=false	0	6.852	9	2	7	2	254	143	2	0.982	0.992721	41.7	105	95	14.43	56.64	Not Found	High	High	Peak Found	High	High
CNAG_01813	transcript=CNAG_01813-t26_1 | gene=CNAG_01813 | organism=Cryptococcus_neoformans_var._grubii_H99 | gene_product=mannose-1-phosphate guanyltransferase | transcript_product=mannose-1-phosphate guanyltransferase | location=CP003830.1:986067-987811(+) | protein_length=364 | sequence_SO=chromosome | SO=protein_coding | is_pseudo=false	0	5.5	6	2	7	2	364	65	2	1.089	0.925677	25.9	111.9	88.1	26.11	22.39	High	High	High	High	High	High
CNAG_05194	transcript=CNAG_05194-t26_1 | gene=CNAG_05194 | organism=Cryptococcus_neoformans_var._grubii_H99 | gene_product=lipoyl synthase, mitochondrial | transcript_product=lipoyl synthase, mitochondrial | location=CP003823.1:686196-687772(-) | protein_length=393 | sequence_SO=chromosome | SO=protein_coding | is_pseudo=false	0	18.541	20	4	6	4	393	90	4	0.789	0.925677	46.79	69.2	130.8	2	41.74	High	High	High	High	Not Found	Peak Found
CNAG_04677	transcript=CNAG_04677-t26_1 | gene=CNAG_04677 | organism=Cryptococcus_neoformans_var._grubii_H99 | gene_product=xylitol dehydrogenase | transcript_product=xylitol dehydrogenase | location=CP003829.1:715654-717219(+) | protein_length=390 | sequence_SO=chromosome | SO=protein_coding | is_pseudo=false	0	18.141	18	4	6	4	390	57	4	0.789	0.925677	63.67	115.7	84.3	21.92	70.35	Peak Found	Peak Found	High	High	Peak Found	High
CNAG_07329	transcript=CNAG_07329-t26_1 | gene=CNAG_07329 | organism=Cryptococcus_neoformans_var._grubii_H99 | gene_product=hypothetical protein | transcript_product=hypothetical protein | location=CP003820.1:566346-568560(+) | protein_length=690 | sequence_SO=chromosome | SO=protein_coding | is_pseudo=false	0	17.111	6	1	6	1	690	137	1	1.122	0.885933	19.43	89.3	110.7	18.56	28.63	High	High	High	Not Found	High	High
CNAG_06755	transcript=CNAG_06755-t26_1 | gene=CNAG_06755 | organism=Cryptococcus_neoformans_var._grubii_H99 | gene_product=threonine-tRNA ligase | transcript_product=threonine-tRNA ligase | location=CP003821.1:128924-131669(-) | protein_length=772 | sequence_SO=chromosome | SO=protein_coding | is_pseudo=false	0	16.261	7	3	6	3	772	40	3	0.792	0.925677	20.86	62.3	137.7	22.39	84.6	Peak Found	Not Found	High	High	Not Found	Peak Found
CNAG_04063	transcript=CNAG_04063-t26_1 | gene=CNAG_04063 | organism=Cryptococcus_neoformans_var._grubii_H99 | gene_product=selenoprotein W | transcript_product=selenoprotein W | location=CP003821.1:1532793-1533682(-) | protein_length=218 | sequence_SO=chromosome | SO=protein_coding | is_pseudo=false	0	16.11	28	2	6	2	218	124	2	1.108	0.912787	31.69	121.1	78.9	60.28	34.88	Not Found	High	High	High	High	High
CNAG_00935	transcript=CNAG_00935-t26_1 | gene=CNAG_00935 | organism=Cryptococcus_neoformans_var._grubii_H99 | gene_product=DNA-binding protein | transcript_product=DNA-binding protein | location=CP003824.1:1594193-1595770(-) | protein_length=392 | sequence_SO=chromosome | SO=protein_coding | is_pseudo=false	0	15.897	13	4	6	4	392	38	4	0.468	0.0446451	61.89	21.9	178.1	89.97	71.08	Peak Found	Peak Found	High	High	Not Found	High
CNAG_00648	transcript=CNAG_00648-t26_1 | gene=CNAG_00648 | organism=Cryptococcus_neoformans_var._grubii_H99 | gene_product=esterase/lipase | transcript_product=esterase/lipase | location=CP003820.1:1686509-1687873(-) | protein_length=340 | sequence_SO=chromosome | SO=protein_coding | is_pseudo=false	0	15.764	13	3	6	3	340	78	3	1.119	0.889813	6.59	108.2	91.8		25.58	Not Found	Not Found	High	High	Not Found	High
CNAG_05383	transcript=CNAG_05383-t26_1 | gene=CNAG_05383 | organism=Cryptococcus_neoformans_var._grubii_H99 | gene_product=hypothetical protein, hypothetical protein, variant 1, hypothetical protein, variant 2 | transcript_product=hypothetical protein | location=CP003833.2:159780-161240(-) | protein_length=381 | sequence_SO=chromosome | SO=protein_coding | is_pseudo=false	0	15.105	6	2	6	2	381	103	2	0.575	0.28467	86.37	44.6	155.4	86.35	50.89	Peak Found	High	High	High	High	High
CNAG_04716	transcript=CNAG_04716-t26_1 | gene=CNAG_04716 | organism=Cryptococcus_neoformans_var._grubii_H99 | gene_product=KH domain-containing protein | transcript_product=KH domain-containing protein | location=CP003829.1:603483-604968(+) | protein_length=397 | sequence_SO=chromosome | SO=protein_coding | is_pseudo=false	0	14.975	21	5	6	5	397	46	5	0.803	0.938351	52.09	74.9	125.1	55.02	36.05	Not Found	High	High	High	Peak Found	High
CNAG_01655	transcript=CNAG_01655-t26_1 | gene=CNAG_01655 | organism=Cryptococcus_neoformans_var._grubii_H99 | gene_product=dynamin GTPase | transcript_product=dynamin GTPase | location=CP003830.1:534312-537194(-) | protein_length=832 | sequence_SO=chromosome | SO=protein_coding | is_pseudo=false	0	14.621	6	2	6	2	832	136	2	0.771	0.889813	28.84	82.9	117.1	33.75	12.54	Peak Found	High	Peak Found	High	High	High
CNAG_03378	transcript=CNAG_03378-t26_1 | gene=CNAG_03378 | organism=Cryptococcus_neoformans_var._grubii_H99 | gene_product=DNA binding protein, putative | transcript_product=DNA binding protein, putative | location=CP003827.1:796651-799016(+) | protein_length=623 | sequence_SO=chromosome | SO=protein_coding | is_pseudo=false	0	14.547	6	2	6	2	623	130	2	0.871	0.989705	53.47	75.5	124.5	15.98	28.13	Not Found	High	High	High	High	Peak Found
CNAG_02482	transcript=CNAG_02482-t26_1 | gene=CNAG_02482 | organism=Cryptococcus_neoformans_var._grubii_H99 | gene_product=translation machinery-associated protein 22 | transcript_product=translation machinery-associated protein 22 | location=CP003825.1:198802-199582(-) | protein_length=198 | sequence_SO=chromosome | SO=protein_coding | is_pseudo=false	0	13.97	12	1	6	1	198	76	1	1.566	0.204854	59.41	122.1	77.9	4.55	58.78	Not Found	High	High	High	High	High
CNAG_03315	transcript=CNAG_03315-t26_1 | gene=CNAG_03315 | organism=Cryptococcus_neoformans_var._grubii_H99 | gene_product=GTP-binding protein rhoA | transcript_product=GTP-binding protein rhoA | location=CP003827.1:632161-633145(-) | protein_length=197 | sequence_SO=chromosome | SO=protein_coding | is_pseudo=false	0	11.455	13	2	6	2	197	69	2	1.089	0.925677	72.94	86.8	113.2	76	44.2	High	Peak Found	High	High	Peak Found	High
CNAG_00512	transcript=CNAG_00512-t26_1 | gene=CNAG_00512 | organism=Cryptococcus_neoformans_var._grubii_H99 | gene_product=mitochondrial carrier protein | transcript_product=mitochondrial carrier protein | location=CP003820.1:1305539-1307282(-) | protein_length=460 | sequence_SO=chromosome | SO=protein_coding | is_pseudo=false	0	11.049	10	3	6	3	460	86	3	0.988	0.989705	33.59	97.5	102.5	50.09	48.33	Peak Found	High	High	High	Peak Found	High
CNAG_01853	transcript=CNAG_01853-t26_1 | gene=CNAG_01853 | organism=Cryptococcus_neoformans_var._grubii_H99 | gene_product=splicing factor 3B subunit 5 | transcript_product=splicing factor 3B subunit 5 | location=CP003830.1:1095268-1095746(+) | protein_length=87 | sequence_SO=chromosome | SO=protein_coding | is_pseudo=false	0	10.784	21	1	6	1	87	186	1	0.898	0.992721	72.25	90.1	109.9	33.12	61.57	High	High	High	High	High	High
CNAG_03507	transcript=CNAG_03507-t26_1 | gene=CNAG_03507 | organism=Cryptococcus_neoformans_var._grubii_H99 | gene_product=mitochondrial-processing peptidase subunit beta | transcript_product=mitochondrial-processing peptidase subunit beta | location=CP003827.1:1145608-1147239(-) | protein_length=443 | sequence_SO=chromosome | SO=protein_coding | is_pseudo=false	0	10.113	9	3	6	3	443	97	3	1.082	0.932223	65.81	100.4	99.6	9.72	5.08	High	High	High	Peak Found	Peak Found	High
CNAG_02435	transcript=CNAG_02435-t26_1 | gene=CNAG_02435 | organism=Cryptococcus_neoformans_var._grubii_H99 | gene_product=white collar 2 protein | transcript_product=white collar 2 protein | location=CP003825.1:333931-335376(+) | protein_length=393 | sequence_SO=chromosome | SO=protein_coding | is_pseudo=false	0	9.894	10	3	6	3	393	39	3	1.317	0.567499	61.76	108.1	91.9	58.09	14.42	High	High	High	Peak Found	High	High
CNAG_05434	transcript=CNAG_05434-t26_1 | gene=CNAG_05434 | organism=Cryptococcus_neoformans_var._grubii_H99 | gene_product=NADH dehydrogenase (ubiquinone) 1 alpha subcomplex 2 | transcript_product=NADH dehydrogenase (ubiquinone) 1 alpha subcomplex 2 | location=CP003833.2:304441-304957(+) | protein_length=100 | sequence_SO=chromosome | SO=protein_coding | is_pseudo=false	0	9.17	25	2	6	2	100	116	2	0.807	0.943348	23.36	98.4	101.6	31.34	13.28	High	Peak Found	High	High	Not Found	High
CNAG_05978	transcript=CNAG_05978-t26_1 | gene=CNAG_05978 | organism=Cryptococcus_neoformans_var._grubii_H99 | gene_product=glutamate-tRNA ligase | transcript_product=glutamate-tRNA ligase | location=CP003826.1:1385416-1388045(-) | protein_length=728 | sequence_SO=chromosome | SO=protein_coding | is_pseudo=false	0	9.137	4	2	6	2	728	16	2	0.698	0.697723	45.67	82.2	117.8	4.84	42.95	Not Found	High	High	High	High	High
CNAG_01315	transcript=CNAG_01315-t26_1 | gene=CNAG_01315 | organism=Cryptococcus_neoformans_var._grubii_H99 | gene_product=protein transporter | transcript_product=protein transporter | location=CP003824.1:610846-613655(+) | protein_length=895 | sequence_SO=chromosome | SO=protein_coding | is_pseudo=false	0	7.927	7	4	6	4	895	124	4	1.22	0.728711	40.43	101.9	98.1	16.39	54.89	Peak Found	High	Peak Found	Peak Found	High	High
CNAG_07778	transcript=CNAG_07778-t26_1 | gene=CNAG_07778 | organism=Cryptococcus_neoformans_var._grubii_H99 | gene_product=translation initiation factor 2 subunit 1 | transcript_product=translation initiation factor 2 subunit 1 | location=CP003828.1:1103192-1104392(+) | protein_length=300 | sequence_SO=chromosome | SO=protein_coding | is_pseudo=false	0	7.557	6	1	6	1	300	127	1	1.017	0.961537	35.43	100.8	99.2	30.56	11	High	High	High	High	High	High
CNAG_01495	transcript=CNAG_01495-t26_1 | gene=CNAG_01495 | organism=Cryptococcus_neoformans_var._grubii_H99 | gene_product=myo-inositol 2-dehydrogenase | transcript_product=myo-inositol 2-dehydrogenase | location=CP003830.1:108697-110055(+) | protein_length=361 | sequence_SO=chromosome | SO=protein_coding | is_pseudo=false	0	7.247	5	3	6	3	361	38	3	1.32	0.56391	27.06	127.9	72.1	32.49	52.51	High	Peak Found	High	High	High	Peak Found
CNAG_03459	transcript=CNAG_03459-t26_1 | gene=CNAG_03459 | organism=Cryptococcus_neoformans_var._grubii_H99 | gene_product=T-complex protein 1 subunit delta | transcript_product=T-complex protein 1 subunit delta | location=CP003827.1:1002853-1004889(+) | protein_length=535 | sequence_SO=chromosome | SO=protein_coding | is_pseudo=false	0	6.99	4	2	6	2	535	43	2	0.699	0.703593	22.68	105.8	94.2	48.3	39.7	High	High	High	High	Peak Found	High
CNAG_02507	transcript=CNAG_02507-t26_1 | gene=CNAG_02507 | organism=Cryptococcus_neoformans_var._grubii_H99 | gene_product=translation initiation factor 3 subunit H | transcript_product=translation initiation factor 3 subunit H | location=CP003825.1:136977-138342(-) | protein_length=387 | sequence_SO=chromosome | SO=protein_coding | is_pseudo=false	0	6.524	4	1	6	1	387	224	1								High	High	High	High	High	High
CNAG_01024	transcript=CNAG_01024-t26_1 | gene=CNAG_01024 | organism=Cryptococcus_neoformans_var._grubii_H99 | gene_product=translocation protein SEC72 | transcript_product=translocation protein SEC72 | location=CP003824.1:1406762-1407739(+) | protein_length=247 | sequence_SO=chromosome | SO=protein_coding | is_pseudo=false	0	6.354	25	3	6	3	247	22	3	1.007	0.969015	30.49	103.6	96.4	35.03	34.96	Peak Found	High	High	High	High	High
CNAG_06274	transcript=CNAG_06274-t26_1 | gene=CNAG_06274 | organism=Cryptococcus_neoformans_var._grubii_H99 | gene_product=hypothetical protein | transcript_product=hypothetical protein | location=CP003832.1:55685-56149(+) | protein_length=66 | sequence_SO=chromosome | SO=protein_coding | is_pseudo=false	0	6.349	23	1	6	1	66	59	1	0.742	0.804782	61.45	74.8	125.2	20.24	46.9	High	High	High	High	High	High
CNAG_07660	transcript=CNAG_07660-t26_1 | gene=CNAG_07660 | organism=Cryptococcus_neoformans_var._grubii_H99 | gene_product=pyruvate dehydrogenase (acetyl-transferring) E1 component, alpha subunit | transcript_product=pyruvate dehydrogenase (acetyl-transferring) E1 component, alpha subunit | location=CP003826.1:156378-158041(-) | protein_length=413 | sequence_SO=chromosome | SO=protein_coding | is_pseudo=fal…	0	6.271	6	2	6	2	413	75	2	0.694	0.697185	57.62	84.9	115.1	28.53	68.04	High	High	High	High	Peak Found	High
CNAG_05759	transcript=CNAG_05759-t26_1 | gene=CNAG_05759 | organism=Cryptococcus_neoformans_var._grubii_H99 | gene_product=acetyl-CoA carboxylase/biotin carboxylase | transcript_product=acetyl-CoA carboxylase/biotin carboxylase | location=CP003826.1:789045-796554(-) | protein_length=2237 | sequence_SO=chromosome | SO=protein_coding | is_pseudo=false	0	5.892	1	1	6	1	2237	48	1	0.818	0.95217	20.38	88.3	111.7	14.19	17.77	High	High	High	High	High	High
CNAG_00057	transcript=CNAG_00057-t26_1 | gene=CNAG_00057 | organism=Cryptococcus_neoformans_var._grubii_H99 | gene_product=fructose-1,6-bisphosphatase I | transcript_product=fructose-1,6-bisphosphatase I | location=CP003820.1:161783-163128(-) | protein_length=350 | sequence_SO=chromosome | SO=protein_coding | is_pseudo=false	0	5.171	3	1	6	1	350	120	1	1.043	0.95217	70.68	97.7	102.3	63.25	61.5	High	High	High	High	High	High
CNAG_01155	transcript=CNAG_01155-t26_1 | gene=CNAG_01155 | organism=Cryptococcus_neoformans_var._grubii_H99 | gene_product=glycerol kinase | transcript_product=glycerol kinase | location=CP003824.1:1057786-1060367(+) | protein_length=761 | sequence_SO=chromosome | SO=protein_coding | is_pseudo=false	0	5.005	2	1	6	1	761	114	1								High	High	High	Not Found	High	High
CNAG_04531	transcript=CNAG_04531-t26_1 | gene=CNAG_04531 | organism=Cryptococcus_neoformans_var._grubii_H99 | gene_product=Enoyl-CoA hydratase | transcript_product=Enoyl-CoA hydratase | location=CP003828.1:1101680-1102697(-) | protein_length=283 | sequence_SO=chromosome | SO=protein_coding | is_pseudo=false	0.002	2.318	8	1	6	1	283	0	1	1.088	0.925677	71.6	117	83	58.13	62.59	High	High	High	High	Peak Found	High
CNAG_02673	transcript=CNAG_02673-t26_1 | gene=CNAG_02673 | organism=Cryptococcus_neoformans_var._grubii_H99 | gene_product=NAD dependent epimerase/dehydratase | transcript_product=NAD dependent epimerase/dehydratase | location=CP003822.1:1060250-1061444(+) | protein_length=364 | sequence_SO=chromosome | SO=protein_coding | is_pseudo=false	0	25.115	16	4	5	4	364	57	4	0.718	0.759835	3.4	58.6	141.4		136.01	Not Found	Peak Found	Not Found	Peak Found	Peak Found	High
CNAG_00091	transcript=CNAG_00091-t26_1 | gene=CNAG_00091 | organism=Cryptococcus_neoformans_var._grubii_H99 | gene_product=hypothetical protein | transcript_product=hypothetical protein | location=CP003820.1:253478-255301(+) | protein_length=534 | sequence_SO=chromosome | SO=protein_coding | is_pseudo=false	0	14.346	12	3	5	3	534	44	3	1.077	0.938351	62.38	24.7	175.3	119.25	31.19	Peak Found	Peak Found	High	Peak Found	Not Found	High
CNAG_03892	transcript=CNAG_03892-t26_1 | gene=CNAG_03892 | organism=Cryptococcus_neoformans_var._grubii_H99 | gene_product=chaperonin GroES | transcript_product=chaperonin GroES | location=CP003821.1:1111703-1112241(+) | protein_length=105 | sequence_SO=chromosome | SO=protein_coding | is_pseudo=false	0	13.932	53	4	5	4	105	98	4	0.172	7.37734e-10	42.75	15.5	184.5	98.75		Not Found	Peak Found	High	Not Found	Not Found	High
CNAG_05070	transcript=CNAG_05070-t26_1 | gene=CNAG_05070 | organism=Cryptococcus_neoformans_var._grubii_H99 | gene_product=sulfite reductase (NADPH) hemoprotein, beta- component | transcript_product=sulfite reductase (NADPH) hemoprotein, beta- component | location=CP003823.1:350591-355120(-) | protein_length=1375 | sequence_SO=chromosome | SO=protein_coding | is_pseudo=false	0	12.768	5	4	5	4	1375	60	4	0.591	0.352327	14.21	49.1	150.9	54.06		Peak Found	Not Found	High	High	Not Found	Not Found
CNAG_05398	transcript=CNAG_05398-t26_1 | gene=CNAG_05398 | organism=Cryptococcus_neoformans_var._grubii_H99 | gene_product=Phosphoserine transaminase | transcript_product=Phosphoserine transaminase | location=CP003833.2:206663-208011(+) | protein_length=411 | sequence_SO=chromosome | SO=protein_coding | is_pseudo=false	0	11.871	12	3	5	3	411	122	3	0.658	0.574664	32.25	82.7	117.3	33.77		High	Not Found	High	High	Not Found	Not Found
CNAG_02775	transcript=CNAG_02775-t26_1 | gene=CNAG_02775 | organism=Cryptococcus_neoformans_var._grubii_H99 | gene_product=hypothetical protein | transcript_product=hypothetical protein | location=CP003822.1:793124-793950(-) | protein_length=218 | sequence_SO=chromosome | SO=protein_coding | is_pseudo=false	0	10.652	9	1	5	1	218	468	1	0.975	0.992721	51.44	98.7	101.3	54.6	26.2	High	High	High	High	Not Found	High
CNAG_05146	transcript=CNAG_05146-t26_1 | gene=CNAG_05146 | organism=Cryptococcus_neoformans_var._grubii_H99 | gene_product=DNA-directed RNA polymerase II subunit RPB9 | transcript_product=DNA-directed RNA polymerase II subunit RPB9 | location=CP003823.1:551328-552061(-) | protein_length=123 | sequence_SO=chromosome | SO=protein_coding | is_pseudo=false	0	10.325	36	3	5	3	123	53	3	1.186	0.771679	12.36	102.9	97.1	11.97	21.46	High	Peak Found	High	High	Peak Found	High
CNAG_00491	transcript=CNAG_00491-t26_1 | gene=CNAG_00491 | organism=Cryptococcus_neoformans_var._grubii_H99 | gene_product=hypothetical protein | transcript_product=hypothetical protein | location=CP003820.1:1257086-1257951(+) | protein_length=230 | sequence_SO=chromosome | SO=protein_coding | is_pseudo=false	0	10.205	8	2	5	2	230	0	2	1.076	0.938351	68.07	103.6	96.4	34.27	65.16	High	Peak Found	High	High	Peak Found	High
CNAG_05235	transcript=CNAG_05235-t26_1 | gene=CNAG_05235 | organism=Cryptococcus_neoformans_var._grubii_H99 | gene_product=protein BMH2 | transcript_product=protein BMH2 | location=CP003823.1:802785-803830(-) | protein_length=256 | sequence_SO=chromosome | SO=protein_coding | is_pseudo=false	0	10.2	11	3	5	3	256	72	3	0.378	0.00357328	0	70	130		82.97	High	High	High	Peak Found	Not Found	High
CNAG_03527	transcript=CNAG_03527-t26_1 | gene=CNAG_03527 | organism=Cryptococcus_neoformans_var._grubii_H99 | gene_product=cytoplasmic protein | transcript_product=cytoplasmic protein | location=CP003827.1:1195065-1198017(-) | protein_length=844 | sequence_SO=chromosome | SO=protein_coding | is_pseudo=false	0	9.658	4	2	5	2	844	49	2	0.987	0.989705	50.95	65.2	134.8	60.62	61.16	Peak Found	High	Peak Found	Peak Found	High	High
CNAG_05041	transcript=CNAG_05041-t26_1 | gene=CNAG_05041 | organism=Cryptococcus_neoformans_var._grubii_H99 | gene_product=NADH-ubiquinone oxidoreductase subunit 8 | transcript_product=NADH-ubiquinone oxidoreductase subunit 8 | location=CP003823.1:285064-285995(-) | protein_length=235 | sequence_SO=chromosome | SO=protein_coding | is_pseudo=false	0	9.273	10	1	5	1	235	41	1	1.09	0.925677	33.05	104.3	95.7		36.04	High	High	High	High	Peak Found	High
CNAG_04584	transcript=CNAG_04584-t26_1 | gene=CNAG_04584 | organism=Cryptococcus_neoformans_var._grubii_H99 | gene_product=poly(rC)-binding protein 2/3/4 | transcript_product=poly(rC)-binding protein 2/3/4 | location=CP003829.1:965305-966589(-) | protein_length=357 | sequence_SO=chromosome | SO=protein_coding | is_pseudo=false	0	8.983	9	2	5	2	357	67	2	0.779	0.913287	11.71	87.6	112.4	12.06	11.37	Not Found	High	High	High	Not Found	High
CNAG_00879	transcript=CNAG_00879-t26_1 | gene=CNAG_00879 | organism=Cryptococcus_neoformans_var._grubii_H99 | gene_product=Glutamate dehydrogenase | transcript_product=Glutamate dehydrogenase | location=CP003824.1:1742159-1746207(+) | protein_length=1056 | sequence_SO=chromosome | SO=protein_coding | is_pseudo=false	0	8.68	4	2	5	2	1056	26	2	0.791	0.925677	56.92	84.7	115.3	47.34	38.06	Peak Found	Peak Found	High	High	High	High
CNAG_06248	transcript=CNAG_06248-t26_1 | gene=CNAG_06248 | organism=Cryptococcus_neoformans_var._grubii_H99 | gene_product=protein TIF31 | transcript_product=protein TIF31 | location=CP003831.1:729800-734579(-) | protein_length=1501 | sequence_SO=chromosome | SO=protein_coding | is_pseudo=false	0	8.535	2	3	5	3	1501	57	3	0.603	0.39172	54.88	110.2	89.8	35.14	74.93	Peak Found	High	Peak Found	High	Peak Found	High
CNAG_01168	transcript=CNAG_01168-t26_1 | gene=CNAG_01168 | organism=Cryptococcus_neoformans_var._grubii_H99 | gene_product=H/ACA ribonucleoprotein complex subunit 4 | transcript_product=H/ACA ribonucleoprotein complex subunit 4 | location=CP003824.1:1019551-1021214(-) | protein_length=503 | sequence_SO=chromosome | SO=protein_coding | is_pseudo=false	0	8.444	3	1	5	1	503	59	1	0.963	0.992721	68.62	98.1	101.9	28.17	78.72	High	High	High	Peak Found	High	High
CNAG_03722	transcript=CNAG_03722-t26_1 | gene=CNAG_03722 | organism=Cryptococcus_neoformans_var._grubii_H99 | gene_product=RAN protein binding protein | transcript_product=RAN protein binding protein | location=CP003821.1:622962-624823(+) | protein_length=544 | sequence_SO=chromosome | SO=protein_coding | is_pseudo=false	0	8.307	9	4	5	4	544	43	4	0.639	0.514102	32.62	66.9	133.1	30.07	65.9	Peak Found	Peak Found	High	High	Not Found	High
CNAG_01270	transcript=CNAG_01270-t26_1 | gene=CNAG_01270 | organism=Cryptococcus_neoformans_var._grubii_H99 | gene_product=hypothetical protein | transcript_product=hypothetical protein | location=CP003824.1:738622-740133(-) | protein_length=432 | sequence_SO=chromosome | SO=protein_coding | is_pseudo=false	0	7.609	6	1	5	1	432	55	1	0.837	0.95217	53.45	91.1	108.9	24.53	47.31	Peak Found	High	High	High	High	High
CNAG_04196	transcript=CNAG_04196-t26_1 | gene=CNAG_04196 | organism=Cryptococcus_neoformans_var._grubii_H99 | gene_product=actin binding protein | transcript_product=actin binding protein | location=CP003828.1:261803-263393(+) | protein_length=390 | sequence_SO=chromosome | SO=protein_coding | is_pseudo=false	0	7.192	8	2	5	2	390	95	2	1.029	0.95217	3.34	101.8	98.2	10.15	1.58	Peak Found	High	High	High	Peak Found	High
CNAG_02941	transcript=CNAG_02941-t26_2 | gene=CNAG_02941 | organism=Cryptococcus_neoformans_var._grubii_H99 | gene_product=hypothetical protein, hypothetical protein, variant | transcript_product=hypothetical protein | location=CP003822.1:386384-387775(-) | protein_length=239 | sequence_SO=chromosome | SO=protein_coding | is_pseudo=false	0	7.146	5	1	5	1	239	75	1	0.723	0.76641	56.18	106.1	93.9	42.64	41.99	Peak Found	High	High	High	High	High
CNAG_00193	transcript=CNAG_00193-t26_1 | gene=CNAG_00193 | organism=Cryptococcus_neoformans_var._grubii_H99 | gene_product=GATA type zinc finger protein asd-4 | transcript_product=GATA type zinc finger protein asd-4 | location=CP003820.1:521956-525942(-) | protein_length=1277 | sequence_SO=chromosome | SO=protein_coding | is_pseudo=false	0	6.871	1	1	5	1	1277	88	1	3.299	8.01558e-06	4.23	153.5	46.5	4.03		High	High	High	High	Not Found	High
CNAG_02763	transcript=CNAG_02763-t26_1 | gene=CNAG_02763 | organism=Cryptococcus_neoformans_var._grubii_H99 | gene_product=phenylalanine-tRNA ligase, beta subunit | transcript_product=phenylalanine-tRNA ligase, beta subunit | location=CP003822.1:822980-825399(-) | protein_length=632 | sequence_SO=chromosome | SO=protein_coding | is_pseudo=false	0	6.852	3	2	5	2	632	39	2	0.901	0.992721	61.71	113.8	86.2	47.48	56.84	High	Peak Found	High	High	Peak Found	High
CNAG_03913	transcript=CNAG_03913-t26_1 | gene=CNAG_03913 | organism=Cryptococcus_neoformans_var._grubii_H99 | gene_product=hypothetical protein, hypothetical protein, variant | transcript_product=hypothetical protein | location=CP003821.1:1170550-1171779(-) | protein_length=322 | sequence_SO=chromosome | SO=protein_coding | is_pseudo=false	0	6.513	8	2	5	2	322	35	2	0.956	0.992721	13.07	88.8	111.2	13.94	19.27	High	High	Peak Found	High	Not Found	High
CNAG_02358	transcript=CNAG_02358-t26_1 | gene=CNAG_02358 | organism=Cryptococcus_neoformans_var._grubii_H99 | gene_product=MRP family ATP-binding protein | transcript_product=MRP family ATP-binding protein | location=CP003825.1:523602-525037(-) | protein_length=344 | sequence_SO=chromosome | SO=protein_coding | is_pseudo=false	0	6.497	6	1	5	1	344	20	1	1.658	0.126276	52.93	124.8	75.2	30.28	54	High	High	High	Peak Found	High	High
CNAG_05840	transcript=CNAG_05840-t26_1 | gene=CNAG_05840 | organism=Cryptococcus_neoformans_var._grubii_H99 | gene_product=hypothetical protein | transcript_product=hypothetical protein | location=CP003826.1:1013327-1014055(+) | protein_length=191 | sequence_SO=chromosome | SO=protein_coding | is_pseudo=false	0	6.364	19	3	5	3	191	18	3	1.034	0.95217	21.88	87.5	112.5	27.86	34.11	High	High	Peak Found	High	High	Peak Found
CNAG_04683	transcript=CNAG_04683-t26_1 | gene=CNAG_04683 | organism=Cryptococcus_neoformans_var._grubii_H99 | gene_product=hypothetical protein | transcript_product=hypothetical protein | location=CP003829.1:705023-705741(-) | protein_length=186 | sequence_SO=chromosome | SO=protein_coding | is_pseudo=false	0	6.182	19	2	5	2	186	14	2	0.928	0.999747	122.81	96.3	103.7	90.22		Not Found	High	Peak Found	Not Found	High	High
CNAG_01446	transcript=CNAG_01446-t26_1 | gene=CNAG_01446 | organism=Cryptococcus_neoformans_var._grubii_H99 | gene_product=heat shock protein, 12Kda | transcript_product=heat shock protein, 12Kda | location=CP003824.1:290557-290915(-) | protein_length=70 | sequence_SO=chromosome | SO=protein_coding | is_pseudo=false	0	6.024	29	2	5	2	70	39	2	1.323	0.558128	45.56	112.9	87.1	34.26	0.86	Peak Found	High	High	High	Not Found	High
CNAG_01664	transcript=CNAG_01664-t26_1 | gene=CNAG_01664 | organism=Cryptococcus_neoformans_var._grubii_H99 | gene_product=CMGC/CDK/CDC2 protein kinase | transcript_product=CMGC/CDK/CDC2 protein kinase | location=CP003830.1:555598-556932(+) | protein_length=298 | sequence_SO=chromosome | SO=protein_coding | is_pseudo=false	0	6.022	10	2	5	2	298	102	2	1.339	0.53127	65.51	94.1	105.9	80.48	41.22	High	High	High	Peak Found	High	Peak Found
CNAG_01740	transcript=CNAG_01740-t26_1 | gene=CNAG_01740 | organism=Cryptococcus_neoformans_var._grubii_H99 | gene_product=septin | transcript_product=septin | location=CP003830.1:763888-765530(-) | protein_length=380 | sequence_SO=chromosome | SO=protein_coding | is_pseudo=false	0	5.983	6	1	5	1	380	0	1	1.469	0.333769	21.17	119	81	20.62	8.03	Peak Found	High	High	Peak Found	High	High
CNAG_01091	transcript=CNAG_01091-t26_1 | gene=CNAG_01091 | organism=Cryptococcus_neoformans_var._grubii_H99 | gene_product=U5 small nuclear ribonucleoprotein component | transcript_product=U5 small nuclear ribonucleoprotein component | location=CP003824.1:1230671-1234147(+) | protein_length=995 | sequence_SO=chromosome | SO=protein_coding | is_pseudo=false	0	5.791	2	2	5	1	995	36	2	0.01	1.47931e-16			200			Not Found	Not Found	Not Found	High	Not Found	Not Found
CNAG_01128	transcript=CNAG_01128-t26_1 | gene=CNAG_01128 | organism=Cryptococcus_neoformans_var._grubii_H99 | gene_product=Hydroxyacylglutathione hydrolase | transcript_product=Hydroxyacylglutathione hydrolase | location=CP003824.1:1128147-1129462(-) | protein_length=274 | sequence_SO=chromosome | SO=protein_coding | is_pseudo=false	0	4.948	5	1	5	1	274	136	1	0.939	0.996547	32.28	87.1	112.9	27.64	27.89	High	High	High	High	High	Peak Found
CNAG_00277	transcript=CNAG_00277-t26_1 | gene=CNAG_00277 | organism=Cryptococcus_neoformans_var._grubii_H99 | gene_product=hypothetical protein | transcript_product=hypothetical protein | location=CP003820.1:719572-720466(+) | protein_length=202 | sequence_SO=chromosome | SO=protein_coding | is_pseudo=false	0	4.892	6	1	5	1	202	128	1	1.226	0.708279	53.53	123.6	76.4	37.45	29.4	High	High	High	High	Peak Found	Peak Found
CNAG_02585	transcript=CNAG_02585-t26_1 | gene=CNAG_02585 | organism=Cryptococcus_neoformans_var._grubii_H99 | gene_product=hypothetical protein | transcript_product=hypothetical protein | location=CP003822.1:1301120-1303130(+) | protein_length=481 | sequence_SO=chromosome | SO=protein_coding | is_pseudo=false	0	4.759	3	1	5	1	481	204	1	0.692	0.697185	43.05	69.8	130.2	35.89	28.3	Peak Found	High	High	High	High	High
CNAG_04821	transcript=CNAG_04821-t26_1 | gene=CNAG_04821 | organism=Cryptococcus_neoformans_var._grubii_H99 | gene_product=PAB-dependent poly(A)-specific ribonuclease subunit PAN3 | transcript_product=PAB-dependent poly(A)-specific ribonuclease subunit PAN3 | location=CP003829.1:309504-312065(+) | protein_length=681 | sequence_SO=chromosome | SO=protein_coding | is_pseudo=false	0	4.72	3	1	5	1	681	37	1	1.07	0.938878	60.68	103.4	96.6	41.82		High	Peak Found	High	High	High	High
CNAG_04127	transcript=CNAG_04127-t26_1 | gene=CNAG_04127 | organism=Cryptococcus_neoformans_var._grubii_H99 | gene_product=pre-mRNA-splicing factor cwc24 | transcript_product=pre-mRNA-splicing factor cwc24 | location=CP003828.1:77693-78783(+) | protein_length=328 | sequence_SO=chromosome | SO=protein_coding | is_pseudo=false	0	4.614	7	2	5	2	328	18	2	1.255	0.682237	32.89	110.5	89.5	24.4	20.56	High	High	High	Peak Found	Peak Found	High
CNAG_01810	transcript=CNAG_01810-t26_1 | gene=CNAG_01810 | organism=Cryptococcus_neoformans_var._grubii_H99 | gene_product=DNA-directed RNA polymerase I subunit RPA12 | transcript_product=DNA-directed RNA polymerase I subunit RPA12 | location=CP003830.1:982425-983076(-) | protein_length=133 | sequence_SO=chromosome | SO=protein_coding | is_pseudo=false	0	4.609	19	2	5	2	133	14	2	1.086	0.926869	8.16	94.6	105.4	38.92	40.91	High	High	High	High	Peak Found	Peak Found
CNAG_07381	transcript=CNAG_07381-t26_1 | gene=CNAG_07381 | organism=Cryptococcus_neoformans_var._grubii_H99 | gene_product=ATP-dependent RNA helicase prh1 | transcript_product=ATP-dependent RNA helicase prh1 | location=CP003820.1:1884010-1886848(-) | protein_length=812 | sequence_SO=chromosome | SO=protein_coding | is_pseudo=false	0	4.066	2	1	5	1	812	51	1	1.353	0.509358	52.99	115.9	84.1	14.72	51.39	High	High	High	High	Not Found	High
CNAG_00162	transcript=CNAG_00162-t26_1 | gene=CNAG_00162 | organism=Cryptococcus_neoformans_var._grubii_H99 | gene_product=alternative oxidase, mitochondrial | transcript_product=alternative oxidase, mitochondrial | location=CP003820.1:439854-441268(-) | protein_length=401 | sequence_SO=chromosome | SO=protein_coding | is_pseudo=false	0	4.026	2	1	5	1	401	142	1	1.928	0.0296662	39.28	133.6	66.4	16.54	64.28	High	High	High	High	Peak Found	High
CNAG_01361	transcript=CNAG_01361-t26_1 | gene=CNAG_01361 | organism=Cryptococcus_neoformans_var._grubii_H99 | gene_product=importin alpha subunit | transcript_product=importin alpha subunit | location=CP003824.1:497478-499748(+) | protein_length=536 | sequence_SO=chromosome | SO=protein_coding | is_pseudo=false	0	3.843	2	1	5	1	536	33	1	1.038	0.95217	25.39	97.8	102.2	13.25	20.22	Not Found	High	High	High	High	High
CNAG_04903	transcript=CNAG_04903-t26_1 | gene=CNAG_04903 | organism=Cryptococcus_neoformans_var._grubii_H99 | gene_product=hypothetical protein | transcript_product=hypothetical protein | location=CP003829.1:71891-72492(+) | protein_length=177 | sequence_SO=chromosome | SO=protein_coding | is_pseudo=false	0	3.735	10	1	5	1	177	55	1	0.266	1.1584e-05	65.02	42	158	7.83	59.48	Not Found	High	High	Not Found	High	High
CNAG_03645	transcript=CNAG_03645-t26_1 | gene=CNAG_03645 | organism=Cryptococcus_neoformans_var._grubii_H99 | gene_product=NET1-associated nuclear protein 1 (U3 small nucleolar RNA-associated protein 17), NET1-associated nuclear protein 1 (U3 small nucleolar RNA-associated protein 17), variant | transcript_product=NET1-associated nuclear protein 1 (U3 small nucleolar RNA-associated protein 17) | location=CP…	0.001	3.381	1	1	5	1	1076	69	1	0.788	0.925677	69.39	88.1	111.9	9.18	52.92	Peak Found	High	High	High	High	High
CNAG_04678	transcript=CNAG_04678-t26_1 | gene=CNAG_04678 | organism=Cryptococcus_neoformans_var._grubii_H99 | gene_product=AGC/AKT protein kinase | transcript_product=AGC/AKT protein kinase | location=CP003829.1:712868-715100(+) | protein_length=575 | sequence_SO=chromosome | SO=protein_coding | is_pseudo=false	0.001	3.36	4	2	5	2	575	37	2	0.877	0.992721	23.35	66	134	38.76	41.44	Peak Found	High	High	Peak Found	High	High
CNAG_00986	transcript=CNAG_00986-t26_1 | gene=CNAG_00986 | organism=Cryptococcus_neoformans_var._grubii_H99 | gene_product=adenylyltransferase and sulfurtransferase | transcript_product=adenylyltransferase and sulfurtransferase | location=CP003824.1:1502917-1504479(+) | protein_length=415 | sequence_SO=chromosome | SO=protein_coding | is_pseudo=false	0.001	3.077	4	1	5	1	415	30	1	1.035	0.95217	31.89	101.7	98.3		29.74	Not Found	High	High	Not Found	High	High
CNAG_06612	transcript=CNAG_06612-t26_1 | gene=CNAG_06612 | organism=Cryptococcus_neoformans_var._grubii_H99 | gene_product=hypothetical protein | transcript_product=hypothetical protein | location=CP003826.1:278844-279733(-) | protein_length=258 | sequence_SO=chromosome | SO=protein_coding | is_pseudo=false	0.003	2.474	4	1	5	1	258	87	1	0.927	0.999747	37.03	106.6	93.4	25.24	29.25	Peak Found	High	High	High	High	High
CNAG_03478	transcript=CNAG_03478-t26_1 | gene=CNAG_03478 | organism=Cryptococcus_neoformans_var._grubii_H99 | gene_product=hypothetical protein | transcript_product=hypothetical protein | location=CP003827.1:1061706-1065793(+) | protein_length=976 | sequence_SO=chromosome | SO=protein_coding | is_pseudo=false	0.031	1.229	2	1	5	1	976	0	1	2.284	0.003491	15.32	139.1	60.9	14.45	5.88	High	Peak Found	High	Peak Found	Not Found	High
CNAG_05638	transcript=CNAG_05638-t26_1 | gene=CNAG_05638 | organism=Cryptococcus_neoformans_var._grubii_H99 | gene_product=hypothetical protein | transcript_product=hypothetical protein | location=CP003833.2:842219-843343(-) | protein_length=241 | sequence_SO=chromosome | SO=protein_coding | is_pseudo=false	0	16.37	12	3	4	3	241	98	3	0.535	0.159827	59.73	82.4	117.6	38.87	84.4	Peak Found	Peak Found	High	High	Not Found	Peak Found
CNAG_03674	transcript=CNAG_03674-t26_1 | gene=CNAG_03674 | organism=Cryptococcus_neoformans_var._grubii_H99 | gene_product=oxoglutarate dehydrogenase (succinyl- transferring), E1 component | transcript_product=oxoglutarate dehydrogenase (succinyl- transferring), E1 component | location=CP003821.1:501747-505146(-) | protein_length=1020 | sequence_SO=chromosome | SO=protein_coding | is_pseudo=false	0	15.083	6	4	4	4	1020	50	4	1.231	0.703593	106.16	140.5	59.5	17.11	134.27	Peak Found	Peak Found	Peak Found	Peak Found	Peak Found	High
CNAG_00700	transcript=CNAG_00700-t26_1 | gene=CNAG_00700 | organism=Cryptococcus_neoformans_var._grubii_H99 | gene_product=phosphoribosylaminoimidazolecarboxamide formyltransferase/IMP cyclohydrolase | transcript_product=phosphoribosylaminoimidazolecarboxamide formyltransferase/IMP cyclohydrolase | location=CP003820.1:1829980-1832002(+) | protein_length=605 | sequence_SO=chromosome | SO=protein_coding | is_…	0	14.046	10	3	4	3	605	135	3	0.377	0.00348069	86.49	58.9	141.1	41.97	74.48	Peak Found	Peak Found	Peak Found	High	Not Found	High
CNAG_03007	transcript=CNAG_03007-t26_1 | gene=CNAG_03007 | organism=Cryptococcus_neoformans_var._grubii_H99 | gene_product=hypothetical protein | transcript_product=hypothetical protein | location=CP003822.1:225023-225724(-) | protein_length=111 | sequence_SO=chromosome | SO=protein_coding | is_pseudo=false	0	11.741	28	2	4	2	111	127	2	1.002	0.973114	25.46	100.1	99.9	27.62	16.08	Peak Found	High	High	High	Not Found	High
CNAG_01594	transcript=CNAG_01594-t26_1 | gene=CNAG_01594 | organism=Cryptococcus_neoformans_var._grubii_H99 | gene_product=glycine dehydrogenase | transcript_product=glycine dehydrogenase | location=CP003830.1:375465-378863(+) | protein_length=1047 | sequence_SO=chromosome | SO=protein_coding | is_pseudo=false	0	11.436	4	2	4	2	1047	102	2	0.39	0.00549968	0.98	42.8	157.2	0.93		Peak Found	High	Not Found	Not Found	High	High
CNAG_00447	transcript=CNAG_00447-t26_1 | gene=CNAG_00447 | organism=Cryptococcus_neoformans_var._grubii_H99 | gene_product=T-complex protein 1 subunit beta | transcript_product=T-complex protein 1 subunit beta | location=CP003820.1:1161204-1163034(-) | protein_length=523 | sequence_SO=chromosome | SO=protein_coding | is_pseudo=false	0	11.434	10	4	4	4	523	44	4	2.374	0.00208282	57.55	142.2	57.8	54.29	71.49	Peak Found	Peak Found	High	High	Peak Found	Peak Found
CNAG_01148	transcript=CNAG_01148-t26_1 | gene=CNAG_01148 | organism=Cryptococcus_neoformans_var._grubii_H99 | gene_product=FK506-binding protein 4 | transcript_product=FK506-binding protein 4 | location=CP003824.1:1077437-1079196(-) | protein_length=409 | sequence_SO=chromosome | SO=protein_coding | is_pseudo=false	0	10.345	10	3	4	3	409	24	3	1.007	0.969015	42.9	86.4	113.6	65.17	28.09	Peak Found	High	Peak Found	Peak Found	High	High
CNAG_03335	transcript=CNAG_03335-t26_1 | gene=CNAG_03335 | organism=Cryptococcus_neoformans_var._grubii_H99 | gene_product=Ribose-phosphate pyrophosphokinase | transcript_product=Ribose-phosphate pyrophosphokinase | location=CP003827.1:676366-677875(+) | protein_length=331 | sequence_SO=chromosome | SO=protein_coding | is_pseudo=false	0	10.137	15	3	4	3	331	31	3	1.136	0.850725	12.81	128	72	54.76	76.84	Peak Found	Peak Found	Peak Found	High	High	High
CNAG_05579	transcript=CNAG_05579-t26_1 | gene=CNAG_05579 | organism=Cryptococcus_neoformans_var._grubii_H99 | gene_product=hypothetical protein | transcript_product=hypothetical protein | location=CP003833.2:683680-686948(+) | protein_length=867 | sequence_SO=chromosome | SO=protein_coding | is_pseudo=false	0	9.138	5	3	4	3	867	47	3	0.949	0.993052	19.43	97.4	102.6	17.91	20.82	Not Found	High	High	High	High	Peak Found
CNAG_05172	transcript=CNAG_05172-t26_1 | gene=CNAG_05172 | organism=Cryptococcus_neoformans_var._grubii_H99 | gene_product=myosin-1 | transcript_product=myosin-1 | location=CP003823.1:621447-626221(+) | protein_length=1273 | sequence_SO=chromosome | SO=protein_coding | is_pseudo=false	0	9.048	3	2	4	2	1273	21	2	0.562	0.240547	17.34	88.2	111.8	41.18	41.08	Peak Found	Peak Found	High	Not Found	High	High
CNAG_02833	transcript=CNAG_02833-t26_1 | gene=CNAG_02833 | organism=Cryptococcus_neoformans_var._grubii_H99 | gene_product=NADH dehydrogenase (ubiquinone) 1 beta subcomplex 7 | transcript_product=NADH dehydrogenase (ubiquinone) 1 beta subcomplex 7 | location=CP003822.1:661078-661587(-) | protein_length=82 | sequence_SO=chromosome | SO=protein_coding | is_pseudo=false	0	8.978	37	2	4	2	82	27	2	0.959	0.992721	57.75	67.6	132.4	29.75	34.36	Peak Found	Peak Found	High	High	Peak Found	High
CNAG_02486	transcript=CNAG_02486-t26_1 | gene=CNAG_02486 | organism=Cryptococcus_neoformans_var._grubii_H99 | gene_product=translation initiation factor 2 subunit 2 | transcript_product=translation initiation factor 2 subunit 2 | location=CP003825.1:188521-189770(-) | protein_length=333 | sequence_SO=chromosome | SO=protein_coding | is_pseudo=false	0	8.802	9	2	4	2	333	51	2	0.01	1.47931e-16			200			Not Found	High	High	Not Found	High	High
CNAG_00111	transcript=CNAG_00111-t26_1 | gene=CNAG_00111 | organism=Cryptococcus_neoformans_var._grubii_H99 | gene_product=splicing factor 3A subunit 1 | transcript_product=splicing factor 3A subunit 1 | location=CP003820.1:304331-306761(+) | protein_length=761 | sequence_SO=chromosome | SO=protein_coding | is_pseudo=false	0	8.541	5	2	4	2	761	36	2	1.167	0.801484	52.36	107.7	92.3	64.7	50.84	High	Not Found	Peak Found	High	Not Found	Peak Found
CNAG_03592	transcript=CNAG_03592-t26_1 | gene=CNAG_03592 | organism=Cryptococcus_neoformans_var._grubii_H99 | gene_product=phosphomethylpyrimidine kinase | transcript_product=phosphomethylpyrimidine kinase | location=CP003827.1:1357570-1359560(-) | protein_length=561 | sequence_SO=chromosome | SO=protein_coding | is_pseudo=false	0	7.928	4	2	4	2	561	159	2	0.537	0.16495	51.36	101.2	98.8	32.1	24.44	Not Found	High	Peak Found	High	High	High
CNAG_06112	transcript=CNAG_06112-t26_1 | gene=CNAG_06112 | organism=Cryptococcus_neoformans_var._grubii_H99 | gene_product=carbamoyl-phosphate synthase arginine-specific large chain | transcript_product=carbamoyl-phosphate synthase arginine-specific large chain | location=CP003831.1:341012-344865(+) | protein_length=1155 | sequence_SO=chromosome | SO=protein_coding | is_pseudo=false	0	7.698	2	2	4	2	1155	41	2	0.728	0.772298	46.18	78.7	121.3	39.93	53.45	Peak Found	High	High	High	Peak Found	High
CNAG_03603	transcript=CNAG_03603-t26_1 | gene=CNAG_03603 | organism=Cryptococcus_neoformans_var._grubii_H99 | gene_product=ATP-dependent RNA helicase HAS1 | transcript_product=ATP-dependent RNA helicase HAS1 | location=CP003821.1:313707-315542(+) | protein_length=544 | sequence_SO=chromosome | SO=protein_coding | is_pseudo=false	0	7.49	3	1	4	1	544	144	1	0.646	0.540977	16.94	78.5	121.5	17.83	14.99	High	High	Peak Found	Not Found	High	High
CNAG_06351	transcript=CNAG_06351-t26_1 | gene=CNAG_06351 | organism=Cryptococcus_neoformans_var._grubii_H99 | gene_product=protein transporter SEC61 subunit beta | transcript_product=protein transporter SEC61 subunit beta | location=CP003832.1:271447-272073(+) | protein_length=100 | sequence_SO=chromosome | SO=protein_coding | is_pseudo=false	0	7.446	13	2	4	2	100	0	2	0.988	0.989705	112.75	101.5	98.5	32.88	107.18	Peak Found	Peak Found	Peak Found	High	Not Found	High
CNAG_02714	transcript=CNAG_02714-t26_1 | gene=CNAG_02714 | organism=Cryptococcus_neoformans_var._grubii_H99 | gene_product=elongation factor 1-beta | transcript_product=elongation factor 1-beta | location=CP003822.1:934045-935060(-) | protein_length=222 | sequence_SO=chromosome | SO=protein_coding | is_pseudo=false	0	7.325	7	1	4	1	222	120	1	0.01	1.47931e-16			200			Not Found	High	High	High	Not Found	High
CNAG_01970	transcript=CNAG_01970-t26_1 | gene=CNAG_01970 | organism=Cryptococcus_neoformans_var._grubii_H99 | gene_product=hypothetical protein | transcript_product=hypothetical protein | location=CP003830.1:1399109-1402088(+) | protein_length=943 | sequence_SO=chromosome | SO=protein_coding | is_pseudo=false	0	6.774	2	1	4	1	943	80	1	1.037	0.95217	41.84	104.1	95.9	22.23	35.43	Peak Found	High	High	Peak Found	High	High
CNAG_01203	transcript=CNAG_01203-t26_1 | gene=CNAG_01203 | organism=Cryptococcus_neoformans_var._grubii_H99 | gene_product=dual specificity phosphatase 12 | transcript_product=dual specificity phosphatase 12 | location=CP003824.1:936242-938659(+) | protein_length=711 | sequence_SO=chromosome | SO=protein_coding | is_pseudo=false	0	6.611	6	2	4	2	711	17	2	100	1.47931e-16		200		43.53		High	High	High	Not Found	Not Found	Not Found
CNAG_01777	transcript=CNAG_01777-t26_1 | gene=CNAG_01777 | organism=Cryptococcus_neoformans_var._grubii_H99 | gene_product=glyoxylate reductase | transcript_product=glyoxylate reductase | location=CP003830.1:861050-862529(-) | protein_length=345 | sequence_SO=chromosome | SO=protein_coding | is_pseudo=false	0	6.585	7	2	4	2	345	52	2	1.721	0.0893829	46.83	126.5	73.5	21.69	84.46	High	Peak Found	High	Peak Found	Peak Found	High
CNAG_05537	transcript=CNAG_05537-t26_1 | gene=CNAG_05537 | organism=Cryptococcus_neoformans_var._grubii_H99 | gene_product=DNA repair protein rad18 | transcript_product=DNA repair protein rad18 | location=CP003833.2:586154-587583(-) | protein_length=364 | sequence_SO=chromosome | SO=protein_coding | is_pseudo=false	0	6.548	10	2	4	2	364	33	2	0.929	0.999747	19.94	96.3	103.7	21.32	21.88	Not Found	High	High	Peak Found	High	Not Found
CNAG_04002	transcript=CNAG_04002-t26_1 | gene=CNAG_04002 | organism=Cryptococcus_neoformans_var._grubii_H99 | gene_product=hypothetical protein | transcript_product=hypothetical protein | location=CP003821.1:1367890-1369139(+) | protein_length=262 | sequence_SO=chromosome | SO=protein_coding | is_pseudo=false	0	6.302	6	1	4	1	262	176	1	0.858	0.970278	61.91	98.8	101.2	52.89	38.03	Peak Found	High	High	High	Not Found	High
CNAG_01010	transcript=CNAG_01010-t26_1 | gene=CNAG_01010 | organism=Cryptococcus_neoformans_var._grubii_H99 | gene_product=hypothetical protein | transcript_product=hypothetical protein | location=CP003824.1:1441763-1442643(-) | protein_length=220 | sequence_SO=chromosome | SO=protein_coding | is_pseudo=false	0	6.294	9	1	4	1	220	24	1	1.5	0.28467	59.59	120	80	33.19	50.64	High	High	Peak Found	Peak Found	High	High
CNAG_07800	transcript=CNAG_07800-t26_1 | gene=CNAG_07800 | organism=Cryptococcus_neoformans_var._grubii_H99 | gene_product=syntaxin-binding protein 1 | transcript_product=syntaxin-binding protein 1 | location=CP003823.1:116759-119764(-) | protein_length=760 | sequence_SO=chromosome | SO=protein_coding | is_pseudo=false	0	6.024	4	2	4	2	760	18	2	1.103	0.915856	30.63	104.9	95.1	10.08	31.48	Not Found	High	Peak Found	High	Peak Found	High
CNAG_03249	transcript=CNAG_03249-t26_1 | gene=CNAG_03249 | organism=Cryptococcus_neoformans_var._grubii_H99 | gene_product=THO complex subunit 4 | transcript_product=THO complex subunit 4 | location=CP003827.1:446841-447897(+) | protein_length=200 | sequence_SO=chromosome | SO=protein_coding | is_pseudo=false	0	5.929	16	2	4	2	200	27	2	0.604	0.39185	137.83	54.4	145.6	20.06	125.58	High	Peak Found	Not Found	High	Not Found	High
CNAG_03839	transcript=CNAG_03839-t26_3 | gene=CNAG_03839 | organism=Cryptococcus_neoformans_var._grubii_H99 | gene_product=CCR4-NOT transcription complex subunit 4, CCR4-NOT transcription complex subunit 4, variant 1, CCR4-NOT transcription complex subunit 4, variant 2 | transcript_product=CCR4-NOT transcription complex subunit 4 | location=CP003821.1:974291-977393(-) | protein_length=872 | sequence_SO=chro…	0	5.817	3	1	4	1	872	24	1	1.294	0.599449	57.14	118.5	81.5	39.82	34.45	High	High	Peak Found	Peak Found	High	High
CNAG_04279	transcript=CNAG_04279-t26_1 | gene=CNAG_04279 | organism=Cryptococcus_neoformans_var._grubii_H99 | gene_product=hypothetical protein | transcript_product=hypothetical protein | location=CP003828.1:465915-468745(+) | protein_length=878 | sequence_SO=chromosome | SO=protein_coding | is_pseudo=false	0	5.551	5	2	4	2	878	0	2	0.833	0.95217	13.18	70.4	129.6	62.16		High	High	Peak Found	Not Found	Not Found	High
CNAG_01103	transcript=CNAG_01103-t26_1 | gene=CNAG_01103 | organism=Cryptococcus_neoformans_var._grubii_H99 | gene_product=splicing factor 3a subunit 2 | transcript_product=splicing factor 3a subunit 2 | location=CP003824.1:1203287-1204287(+) | protein_length=218 | sequence_SO=chromosome | SO=protein_coding | is_pseudo=false	0	5.21	14	2	4	2	218	19	2	1.195	0.759835	52.08	104	96	60.75	17.29	Peak Found	High	High	High	Not Found	Peak Found
CNAG_00104	transcript=CNAG_00104-t26_1 | gene=CNAG_00104 | organism=Cryptococcus_neoformans_var._grubii_H99 | gene_product=elongation factor 3 | transcript_product=elongation factor 3 | location=CP003820.1:285901-289440(+) | protein_length=1100 | sequence_SO=chromosome | SO=protein_coding | is_pseudo=false	0	5.015	1	1	4	1	1100	0	1	0.74	0.803636	11.14	83.7	116.3	41.45	43.21	Peak Found	High	High	Peak Found	High	High
CNAG_02981	transcript=CNAG_02981-t26_1 | gene=CNAG_02981 | organism=Cryptococcus_neoformans_var._grubii_H99 | gene_product=paired amphipathic helix protein Sin3a | transcript_product=paired amphipathic helix protein Sin3a | location=CP003822.1:284939-289349(+) | protein_length=1332 | sequence_SO=chromosome | SO=protein_coding | is_pseudo=false	0	4.925	2	2	4	2	1332	26	2	0.891	0.992721	16.96	62.1	137.9	98.22	31.64	Not Found	High	Peak Found	Not Found	High	High
CNAG_07667	transcript=CNAG_07667-t26_1 | gene=CNAG_07667 | organism=Cryptococcus_neoformans_var._grubii_H99 | gene_product=HAL protein kinase | transcript_product=HAL protein kinase | location=CP003826.1:597354-599921(-) | protein_length=758 | sequence_SO=chromosome | SO=protein_coding | is_pseudo=false	0	4.901	4	2	4	2	758	22	2	0.953	0.992721	49.03	82.2	117.8	18.81	97.49	High	Peak Found	Peak Found	Peak Found	Not Found	High
CNAG_01868	transcript=CNAG_01868-t26_1 | gene=CNAG_01868 | organism=Cryptococcus_neoformans_var._grubii_H99 | gene_product=protein KTI12 | transcript_product=protein KTI12 | location=CP003830.1:1137673-1138771(+) | protein_length=299 | sequence_SO=chromosome | SO=protein_coding | is_pseudo=false	0	4.838	8	2	4	2	299	34	2	1.857	0.042541	53.57	126.8	73.2	51.87	51.11	High	High	Peak Found	High	Not Found	Peak Found
CNAG_00806	transcript=CNAG_00806-t26_1 | gene=CNAG_00806 | organism=Cryptococcus_neoformans_var._grubii_H99 | gene_product=hypothetical protein | transcript_product=hypothetical protein | location=CP003820.1:2131721-2132489(+) | protein_length=87 | sequence_SO=chromosome | SO=protein_coding | is_pseudo=false	0	4.747	22	2	4	2	87	19	2	0.905	0.992721	7.35	128	72	78.32	96.81	Peak Found	High	High	High	Not Found	High
CNAG_02002	transcript=CNAG_02002-t26_1 | gene=CNAG_02002 | organism=Cryptococcus_neoformans_var._grubii_H99 | gene_product=hypothetical protein | transcript_product=hypothetical protein | location=CP003830.1:1503793-1505216(+) | protein_length=424 | sequence_SO=chromosome | SO=protein_coding | is_pseudo=false	0	4.464	5	2	4	2	424	14	2	1.041	0.95217	93.59	60.6	139.4	98.22	79.36	Peak Found	High	Peak Found	Peak Found	High	High
CNAG_01789	transcript=CNAG_01789-t26_1 | gene=CNAG_01789 | organism=Cryptococcus_neoformans_var._grubii_H99 | gene_product=hypothetical protein | transcript_product=hypothetical protein | location=CP003830.1:935742-936254(+) | protein_length=170 | sequence_SO=chromosome | SO=protein_coding | is_pseudo=false	0.001	3.491	6	1	4	1	170	53	1	0.803	0.938351	36.31	89.1	110.9	9.03	53.21	Not Found	High	High	Peak Found	High	High
CNAG_04587	transcript=CNAG_04587-t26_2 | gene=CNAG_04587 | organism=Cryptococcus_neoformans_var._grubii_H99 | gene_product=hypothetical protein, hypothetical protein, variant | transcript_product=hypothetical protein, variant | location=CP003829.1:951356-954729(-) | protein_length=804 | sequence_SO=chromosome | SO=protein_coding | is_pseudo=false	0.001	3.207	3	1	4	1	804	0	1	0.918	0.996547	19.76	97.8	102.2	21.73	17.93	Peak Found	High	High	Not Found	High	Peak Found
CNAG_04322	transcript=CNAG_04322-t26_1 | gene=CNAG_04322 | organism=Cryptococcus_neoformans_var._grubii_H99 | gene_product=hypothetical protein | transcript_product=hypothetical protein | location=CP003828.1:562396-562858(+) | protein_length=113 | sequence_SO=chromosome | SO=protein_coding | is_pseudo=false	0.001	3.198	17	1	4	1	113	90	1	1.432	0.39172	61.5	117.8	82.2	13.56	58.75	Not Found	High	High	Peak Found	Not Found	High
CNAG_02969	transcript=CNAG_02969-t26_2 | gene=CNAG_02969 | organism=Cryptococcus_neoformans_var._grubii_H99 | gene_product=thioesterase, thioesterase, variant | transcript_product=thioesterase, variant | location=CP003822.1:316023-318004(-) | protein_length=494 | sequence_SO=chromosome | SO=protein_coding | is_pseudo=false	0.001	3.075	3	1	4	1	494	54	1	1.063	0.947276	17.74	102.8	97.2	9.69	12.28	Peak Found	High	High	High	Peak Found	High
CNAG_03359	transcript=CNAG_03359-t26_1 | gene=CNAG_03359 | organism=Cryptococcus_neoformans_var._grubii_H99 | gene_product=cytochrome c oxidase subunit 7 | transcript_product=cytochrome c oxidase subunit 7 | location=CP003827.1:744251-744631(+) | protein_length=57 | sequence_SO=chromosome | SO=protein_coding | is_pseudo=false	0.001	2.957	14	1	4	1	57	94	1	1.106	0.913287	52.79	105	95	23.84	58.78	Peak Found	Peak Found	High	High	High	High
CNAG_02948	transcript=CNAG_02948-t26_1 | gene=CNAG_02948 | organism=Cryptococcus_neoformans_var._grubii_H99 | gene_product=peptide chain release factor 1 | transcript_product=peptide chain release factor 1 | location=CP003822.1:366083-368027(+) | protein_length=439 | sequence_SO=chromosome | SO=protein_coding | is_pseudo=false	0.001	2.923	2	1	4	1	439	58	1	0.927	0.999747	21.57	96.2	103.8	20.35	9.46	Not Found	High	High	High	Peak Found	High
CNAG_06737	transcript=CNAG_06737-t26_1 | gene=CNAG_06737 | organism=Cryptococcus_neoformans_var._grubii_H99 | gene_product=vacuolar protein sorting-associated protein, vacuolar protein sorting-associated protein, variant | transcript_product=vacuolar protein sorting-associated protein | location=CP003821.1:180985-183759(+) | protein_length=754 | sequence_SO=chromosome | SO=protein_coding | is_pseudo=false	0.001	2.739	3	1	4	1	754	0	1	1.924	0.0302427	154.33	112.8	87.2	118.78	106.11	Not Found	Peak Found	High	High	Peak Found	High
CNAG_00337	transcript=CNAG_00337-t26_1 | gene=CNAG_00337 | organism=Cryptococcus_neoformans_var._grubii_H99 | gene_product=hypothetical protein | transcript_product=hypothetical protein | location=CP003820.1:865584-868458(+) | protein_length=820 | sequence_SO=chromosome | SO=protein_coding | is_pseudo=false	0.003	2.65	3	1	4	1	820	31	1								Not Found	High	High	Not Found	Not Found	High
CNAG_06794	transcript=CNAG_06794-t26_1 | gene=CNAG_06794 | organism=Cryptococcus_neoformans_var._grubii_H99 | gene_product=hypothetical protein | transcript_product=hypothetical protein | location=CP003821.1:21823-22811(-) | protein_length=128 | sequence_SO=chromosome | SO=protein_coding | is_pseudo=false	0	18.318	28	1	3	1	128	208	1	0.399	0.00732037	30.34	57	143	28.35		High	Peak Found	High	High	Not Found	Not Found
CNAG_04976	transcript=CNAG_04976-t26_1 | gene=CNAG_04976 | organism=Cryptococcus_neoformans_var._grubii_H99 | gene_product=zuotin | transcript_product=zuotin | location=CP003823.1:129485-131008(-) | protein_length=459 | sequence_SO=chromosome | SO=protein_coding | is_pseudo=false	0	14.454	8	3	3	3	459	110	3	0.01	1.47931e-16			200		108.87	Not Found	Not Found	Not Found	Peak Found	Not Found	High
CNAG_03143	transcript=CNAG_03143-t26_1 | gene=CNAG_03143 | organism=Cryptococcus_neoformans_var._grubii_H99 | gene_product=hypothetical protein | transcript_product=hypothetical protein | location=CP003827.1:174302-174672(+) | protein_length=83 | sequence_SO=chromosome | SO=protein_coding | is_pseudo=false	0	12.049	31	1	3	1	83	94	1	100	1.47931e-16		200		93.62		Peak Found	Peak Found	High	High	Not Found	Not Found
CNAG_04637	transcript=CNAG_04637-t26_1 | gene=CNAG_04637 | organism=Cryptococcus_neoformans_var._grubii_H99 | gene_product=multiprotein-bridging factor 1 | transcript_product=multiprotein-bridging factor 1 | location=CP003829.1:811683-812485(+) | protein_length=150 | sequence_SO=chromosome | SO=protein_coding | is_pseudo=false	0	12.005	29	3	3	3	150	31	3	0.137	1.31745e-12	6.43	19.2	180.8	6.13		Not Found	Peak Found	Peak Found	Not Found	Not Found	High
CNAG_06905	transcript=CNAG_06905-t26_1 | gene=CNAG_06905 | organism=Cryptococcus_neoformans_var._grubii_H99 | gene_product=cytoplasmic protein | transcript_product=cytoplasmic protein | location=CP003822.1:1481060-1482202(+) | protein_length=287 | sequence_SO=chromosome | SO=protein_coding | is_pseudo=false	0	11.059	9	3	3	3	287	70	3	0.521	0.129216	0	27.3	172.7			Peak Found	Not Found	High	High	Not Found	Not Found
CNAG_07177	transcript=CNAG_07177-t26_1 | gene=CNAG_07177 | organism=Cryptococcus_neoformans_var._grubii_H99 | gene_product=NADH dehydrogenase (ubiquinone) Fe-S protein 3 | transcript_product=NADH dehydrogenase (ubiquinone) Fe-S protein 3 | location=CP003826.1:472496-473523(+) | protein_length=282 | sequence_SO=chromosome | SO=protein_coding | is_pseudo=false	0	10.988	16	2	3	2	282	40	2	0.01	1.47931e-16			200			Not Found	Not Found	Not Found	High	Not Found	Not Found
CNAG_00233	transcript=CNAG_00233-t26_1 | gene=CNAG_00233 | organism=Cryptococcus_neoformans_var._grubii_H99 | gene_product=chaperone protein | transcript_product=chaperone protein | location=CP003820.1:612814-613363(+) | protein_length=103 | sequence_SO=chromosome | SO=protein_coding | is_pseudo=false	0	10.556	27	2	3	2	103	136	2	0.673	0.631021	69.78	80	120	21.3	69.79	Peak Found	Peak Found	High	Peak Found	Not Found	High
CNAG_05013	transcript=CNAG_05013-t26_1 | gene=CNAG_05013 | organism=Cryptococcus_neoformans_var._grubii_H99 | gene_product=RNP domain-containing protein | transcript_product=RNP domain-containing protein | location=CP003823.1:226391-228877(+) | protein_length=549 | sequence_SO=chromosome | SO=protein_coding | is_pseudo=false	0	10.461	7	3	3	3	549	59	3	1.09	0.925677	111.02	118.7	81.3	97.68	98.35	High	Not Found	Peak Found	High	Peak Found	Peak Found
CNAG_02166	transcript=CNAG_02166-t26_1 | gene=CNAG_02166 | organism=Cryptococcus_neoformans_var._grubii_H99 | gene_product=DNA-directed RNA polymerase II subunit RPB1 | transcript_product=DNA-directed RNA polymerase II subunit RPB1 | location=CP003825.1:1024451-1030517(+) | protein_length=1786 | sequence_SO=chromosome | SO=protein_coding | is_pseudo=false	0	10.224	2	2	3	2	1786	36	2	1.384	0.462241	40.43	118.4	81.6	65.4	27.86	Peak Found	Peak Found	High	High	Peak Found	Peak Found
CNAG_03109	transcript=CNAG_03109-t26_1 | gene=CNAG_03109 | organism=Cryptococcus_neoformans_var._grubii_H99 | gene_product=ubiquitin carboxyl-terminal hydrolase 14 | transcript_product=ubiquitin carboxyl-terminal hydrolase 14 | location=CP003827.1:70428-72440(+) | protein_length=484 | sequence_SO=chromosome | SO=protein_coding | is_pseudo=false	0	9.523	8	2	3	2	484	38	2	0.522	0.131141	0	58.8	141.2		52.24	Not Found	Not Found	High	High	Not Found	Peak Found
CNAG_04327	transcript=CNAG_04327-t26_1 | gene=CNAG_04327 | organism=Cryptococcus_neoformans_var._grubii_H99 | gene_product=hypothetical protein | transcript_product=hypothetical protein | location=CP003828.1:575511-579798(-) | protein_length=1289 | sequence_SO=chromosome | SO=protein_coding | is_pseudo=false	0	9.331	2	2	3	2	1289	57	2	0.32	0.000300013	51.48	48.4	151.6	46.38		Not Found	High	Peak Found	Not Found	Not Found	High
CNAG_00626	transcript=CNAG_00626-t26_1 | gene=CNAG_00626 | organism=Cryptococcus_neoformans_var._grubii_H99 | gene_product=hypothetical protein | transcript_product=hypothetical protein | location=CP003820.1:1607470-1608322(+) | protein_length=224 | sequence_SO=chromosome | SO=protein_coding | is_pseudo=false	0	8.656	10	1	3	1	224	70	1								Not Found	Not Found	Not Found	High	Not Found	High
CNAG_01721	transcript=CNAG_01721-t26_1 | gene=CNAG_01721 | organism=Cryptococcus_neoformans_var._grubii_H99 | gene_product=porphobilinogen deaminase | transcript_product=porphobilinogen deaminase | location=CP003830.1:706574-708081(+) | protein_length=481 | sequence_SO=chromosome | SO=protein_coding | is_pseudo=false	0	8.059	8	2	3	2	481	114	2	1.389	0.456037	34.07	101.5	98.5	4.24	5.74	Peak Found	High	Not Found	High	Peak Found	Not Found
CNAG_02101	transcript=CNAG_02101-t26_1 | gene=CNAG_02101 | organism=Cryptococcus_neoformans_var._grubii_H99 | gene_product=hypothetical protein | transcript_product=hypothetical protein | location=CP003825.1:1186689-1187357(-) | protein_length=187 | sequence_SO=chromosome | SO=protein_coding | is_pseudo=false	0	7.991	13	2	3	2	187	20	2	0.979	0.992721	37.71	101.2	98.8	13.61	34.26	Peak Found	Peak Found	High	High	Peak Found	Peak Found
CNAG_03863	transcript=CNAG_03863-t26_1 | gene=CNAG_03863 | organism=Cryptococcus_neoformans_var._grubii_H99 | gene_product=protein arginine N-methyltransferase 1, protein arginine N-methyltransferase 1, variant | transcript_product=protein arginine N-methyltransferase 1, variant | location=CP003821.1:1036597-1038234(-) | protein_length=342 | sequence_SO=chromosome | SO=protein_coding | is_pseudo=false	0	7.096	6	1	3	1	342	63	1	1.244	0.697185	71.76	110.9	89.1		61.61	Not Found	High	Not Found	Peak Found	Not Found	High
CNAG_00586	transcript=CNAG_00586-t26_1 | gene=CNAG_00586 | organism=Cryptococcus_neoformans_var._grubii_H99 | gene_product=hypothetical protein | transcript_product=hypothetical protein | location=CP003820.1:1507859-1508397(+) | protein_length=109 | sequence_SO=chromosome | SO=protein_coding | is_pseudo=false	0	6.785	14	1	3	1	109	28	1	1.908	0.0325208	85.5	131	69	140.88	141.02	High	Not Found	High	High	Not Found	Peak Found
CNAG_03742	transcript=CNAG_03742-t26_1 | gene=CNAG_03742 | organism=Cryptococcus_neoformans_var._grubii_H99 | gene_product=staphylococcal nuclease domain-containing protein 1 | transcript_product=staphylococcal nuclease domain-containing protein 1 | location=CP003821.1:673808-677687(-) | protein_length=946 | sequence_SO=chromosome | SO=protein_coding | is_pseudo=false	0	6.219	2	2	3	2	946	32	2	0.565	0.250617	37.96	73.1	126.9	47.45	27.47	Peak Found	Peak Found	Peak Found	High	Not Found	High
CNAG_07558	transcript=CNAG_07558-t26_1 | gene=CNAG_07558 | organism=Cryptococcus_neoformans_var._grubii_H99 | gene_product=hypothetical protein | transcript_product=hypothetical protein | location=CP003822.1:1203555-1204693(-) | protein_length=232 | sequence_SO=chromosome | SO=protein_coding | is_pseudo=false	0	6.193	5	1	3	1	232	91	1	0.805	0.938878	55.57	89.2	110.8	11.62	53.31	Not Found	Peak Found	High	High	Not Found	High
CNAG_01818	transcript=CNAG_01818-t26_1 | gene=CNAG_01818 | organism=Cryptococcus_neoformans_var._grubii_H99 | gene_product=ATP synthase mitochondrial F1 complex assembly factor 2 | transcript_product=ATP synthase mitochondrial F1 complex assembly factor 2 | location=CP003830.1:997282-998359(+) | protein_length=292 | sequence_SO=chromosome | SO=protein_coding | is_pseudo=false	0	6.064	7	1	3	1	292	83	1	2.197	0.00576374	62.82	140.4	59.6	58.71	47.69	High	Peak Found	High	High	Not Found	Peak Found
CNAG_01005	transcript=CNAG_01005-t26_1 | gene=CNAG_01005 | organism=Cryptococcus_neoformans_var._grubii_H99 | gene_product=glutaredoxin | transcript_product=glutaredoxin | location=CP003824.1:1452525-1453173(-) | protein_length=146 | sequence_SO=chromosome | SO=protein_coding | is_pseudo=false	0	5.995	17	2	3	2	146	14	2	0.681	0.660467	29.38	74.5	125.5	1.47	8.69	Peak Found	Not Found	Peak Found	High	Not Found	High
CNAG_07598	transcript=CNAG_07598-t26_1 | gene=CNAG_07598 | organism=Cryptococcus_neoformans_var._grubii_H99 | gene_product=importin-alpha export receptor | transcript_product=importin-alpha export receptor | location=CP003830.1:648479-652230(-) | protein_length=991 | sequence_SO=chromosome | SO=protein_coding | is_pseudo=false	0	5.752	3	1	3	1	991	18	1								Not Found	Not Found	Not Found	High	High	High
CNAG_02457	transcript=CNAG_02457-t26_1 | gene=CNAG_02457 | organism=Cryptococcus_neoformans_var._grubii_H99 | gene_product=importin beta-2 subunit | transcript_product=importin beta-2 subunit | location=CP003825.1:274872-277949(+) | protein_length=924 | sequence_SO=chromosome | SO=protein_coding | is_pseudo=false	0	5.702	2	1	3	1	924	18	1	1.315	0.56928	67	113.6	86.4	63.63	38.94	High	High	Peak Found	Peak Found	Peak Found	High
CNAG_07637	transcript=CNAG_07637-t26_1 | gene=CNAG_07637 | organism=Cryptococcus_neoformans_var._grubii_H99 | gene_product=large subunit ribosomal protein L3 | transcript_product=large subunit ribosomal protein L3 | location=CP003825.1:718424-719476(+) | protein_length=308 | sequence_SO=chromosome | SO=protein_coding | is_pseudo=false	0	5.628	11	2	3	2	308	30	2	1.077	0.938351	77	91	109	82.27	15.72	Peak Found	Peak Found	Peak Found	High	Not Found	High
CNAG_05287	transcript=CNAG_05287-t26_1 | gene=CNAG_05287 | organism=Cryptococcus_neoformans_var._grubii_H99 | gene_product=hypothetical protein | transcript_product=hypothetical protein | location=CP003823.1:937766-938305(+) | protein_length=105 | sequence_SO=chromosome | SO=protein_coding | is_pseudo=false	0	5.591	12	1	3	1	105	42	1	0.535	0.159827	39.74	68.8	131.2	46.14	19.16	Peak Found	High	Peak Found	High	Not Found	High
CNAG_03058	transcript=CNAG_03058-t26_1 | gene=CNAG_03058 | organism=Cryptococcus_neoformans_var._grubii_H99 | gene_product=hypothetical protein | transcript_product=hypothetical protein | location=CP003822.1:98866-99393(+) | protein_length=114 | sequence_SO=chromosome | SO=protein_coding | is_pseudo=false	0	5.463	18	1	3	1	114	142	1	0.853	0.968583	85.47	92.1	107.9		70.63	Not Found	Not Found	High	High	Not Found	High
CNAG_04235	transcript=CNAG_04235-t26_1 | gene=CNAG_04235 | organism=Cryptococcus_neoformans_var._grubii_H99 | gene_product=hypothetical protein | transcript_product=hypothetical protein | location=CP003828.1:363351-364042(+) | protein_length=150 | sequence_SO=chromosome | SO=protein_coding | is_pseudo=false	0	5.237	17	2	3	2	150	17	2	1.262	0.665724	44.79	111.6	88.4	6.67	41.91	Not Found	High	Peak Found	Peak Found	High	High
CNAG_04361	transcript=CNAG_04361-t26_1 | gene=CNAG_04361 | organism=Cryptococcus_neoformans_var._grubii_H99 | gene_product=hypothetical protein | transcript_product=hypothetical protein | location=CP003828.1:669055-672141(-) | protein_length=995 | sequence_SO=chromosome | SO=protein_coding | is_pseudo=false	0	5.117	2	1	3	1	995	20	1	0.654	0.567499	95.42	93.1	106.9	46.79	91.98	Peak Found	Peak Found	High	High	Not Found	High
CNAG_04513	transcript=CNAG_04513-t26_1 | gene=CNAG_04513 | organism=Cryptococcus_neoformans_var._grubii_H99 | gene_product=DNA-directed RNA polymerase III subunit RPC2 | transcript_product=DNA-directed RNA polymerase III subunit RPC2 | location=CP003828.1:1054403-1058448(-) | protein_length=1206 | sequence_SO=chromosome | SO=protein_coding | is_pseudo=false	0	4.523	1	1	3	1	1206	0	1	1.022	0.95217	36.92	102.8	97.2	37.87	25.02	Peak Found	High	High	High	Not Found	Peak Found
CNAG_01235	transcript=CNAG_01235-t26_1 | gene=CNAG_01235 | organism=Cryptococcus_neoformans_var._grubii_H99 | gene_product=DNA-directed RNA polymerase II subunit RPB2, DNA-directed RNA polymerase II subunit RPB2, variant | transcript_product=DNA-directed RNA polymerase II subunit RPB2 | location=CP003824.1:850166-854221(+) | protein_length=1246 | sequence_SO=chromosome | SO=protein_coding | is_pseudo=false	0	4.476	1	1	3	1	1246	83	1	1.026	0.95217	50.94	101.3	98.7	10.8	49.18	Not Found	High	High	Not Found	High	Peak Found
CNAG_04052	transcript=CNAG_04052-t26_1 | gene=CNAG_04052 | organism=Cryptococcus_neoformans_var._grubii_H99 | gene_product=minichromosome maintenance protein 5 (cell division control protein 46) | transcript_product=minichromosome maintenance protein 5 (cell division control protein 46) | location=CP003821.1:1504206-1506898(-) | protein_length=739 | sequence_SO=chromosome | SO=protein_coding | is_pseudo=fal…	0	4.451	4	2	3	2	739	0	2	0.56	0.235086	81.31	103.8	96.2	47.06	102.7	High	Peak Found	Peak Found	High	Not Found	Peak Found
CNAG_00417	transcript=CNAG_00417-t26_1 | gene=CNAG_00417 | organism=Cryptococcus_neoformans_var._grubii_H99 | gene_product=elongation factor 1-gamma | transcript_product=elongation factor 1-gamma | location=CP003820.1:1094549-1096292(-) | protein_length=419 | sequence_SO=chromosome | SO=protein_coding | is_pseudo=false	0	4.395	3	2	3	2	419	28	2	0.487	0.0683468	61.74	48.9	151.1	33	86.23	Not Found	Peak Found	Peak Found	High	Not Found	High
CNAG_05884	transcript=CNAG_05884-t26_1 | gene=CNAG_05884 | organism=Cryptococcus_neoformans_var._grubii_H99 | gene_product=importin beta-4 subunit | transcript_product=importin beta-4 subunit | location=CP003826.1:1111704-1115499(-) | protein_length=1080 | sequence_SO=chromosome | SO=protein_coding | is_pseudo=false	0	4.376	2	2	3	2	1080	35	2	0.897	0.992721	19.37	94.5	105.5	11.89	21.09	Peak Found	Peak Found	Peak Found	High	High	Peak Found
CNAG_06468	transcript=CNAG_06468-t26_1 | gene=CNAG_06468 | organism=Cryptococcus_neoformans_var._grubii_H99 | gene_product=nucleolar GTP-binding protein | transcript_product=nucleolar GTP-binding protein | location=CP003832.1:554789-557109(+) | protein_length=666 | sequence_SO=chromosome | SO=protein_coding | is_pseudo=false	0	4.211	5	2	3	2	666	44	2	0.868	0.987828	41.63	97.5	102.5	12.73	41.64	High	Peak Found	Peak Found	High	Not Found	Peak Found
CNAG_04485	transcript=CNAG_04485-t26_1 | gene=CNAG_04485 | organism=Cryptococcus_neoformans_var._grubii_H99 | gene_product=long-chain acyl-CoA synthetase | transcript_product=long-chain acyl-CoA synthetase | location=CP003828.1:987131-989549(-) | protein_length=688 | sequence_SO=chromosome | SO=protein_coding | is_pseudo=false	0	4.18	5	2	3	2	688	0	2	0.63	0.483491	31.7	58.5	141.5	17.39	5.61	Peak Found	Peak Found	Peak Found	High	Not Found	High
CNAG_06063	transcript=CNAG_06063-t26_1 | gene=CNAG_06063 | organism=Cryptococcus_neoformans_var._grubii_H99 | gene_product=cytochrome c oxidase assembly protein subunit 15 | transcript_product=cytochrome c oxidase assembly protein subunit 15 | location=CP003831.1:206149-207599(-) | protein_length=452 | sequence_SO=chromosome | SO=protein_coding | is_pseudo=false	0	3.898	3	1	3	1	452	23	1	0.695	0.697185	44.12	82	118	40.92	2.21	Not Found	High	Peak Found	High	Not Found	High
CNAG_06467	transcript=CNAG_06467-t26_1 | gene=CNAG_06467 | organism=Cryptococcus_neoformans_var._grubii_H99 | gene_product=hypothetical protein | transcript_product=hypothetical protein | location=CP003832.1:553409-554145(-) | protein_length=205 | sequence_SO=chromosome | SO=protein_coding | is_pseudo=false	0	3.677	11	2	3	2	205	24	2	0.896	0.992721	38.78	98.3	101.7	35.8	38.44	High	Peak Found	Peak Found	Peak Found	High	High
CNAG_06273	transcript=CNAG_06273-t26_1 | gene=CNAG_06273 | organism=Cryptococcus_neoformans_var._grubii_H99 | gene_product=hypothetical protein | transcript_product=hypothetical protein | location=CP003832.1:54456-55488(-) | protein_length=313 | sequence_SO=chromosome | SO=protein_coding | is_pseudo=false	0	3.643	11	2	3	2	313	0	2	0.856	0.969015	46.57	91.8	108.2	48.34	44.76	Peak Found	Peak Found	High	Peak Found	High	High
CNAG_03221	transcript=CNAG_03221-t26_1 | gene=CNAG_03221 | organism=Cryptococcus_neoformans_var._grubii_H99 | gene_product=large subunit ribosomal protein L29 | transcript_product=large subunit ribosomal protein L29 | location=CP003827.1:380123-380677(-) | protein_length=61 | sequence_SO=chromosome | SO=protein_coding | is_pseudo=false	0.001	3.348	23	1	3	1	61	25	1	0.411	0.0107121	50.62	58.2	141.8	39.04		Peak Found	High	High	Not Found	Not Found	High
CNAG_01523	transcript=CNAG_01523-t26_1 | gene=CNAG_01523 | organism=Cryptococcus_neoformans_var._grubii_H99 | gene_product=putative mitogen-activated protein kinase HOG1 | transcript_product=putative mitogen-activated protein kinase HOG1 | location=CP003830.1:176967-178586(-) | protein_length=365 | sequence_SO=chromosome | SO=protein_coding | is_pseudo=false	0.001	3.183	5	2	3	2	365	49	2	1.423	0.394477	61.39	117.5	82.5		45.43	Not Found	Not Found	High	High	Peak Found	Peak Found
CNAG_01213	transcript=CNAG_01213-t26_1 | gene=CNAG_01213 | organism=Cryptococcus_neoformans_var._grubii_H99 | gene_product=hypothetical protein | transcript_product=hypothetical protein | location=CP003824.1:903585-906846(-) | protein_length=878 | sequence_SO=chromosome | SO=protein_coding | is_pseudo=false	0.001	3.049	1	1	3	1	878	54	1	1.376	0.471444	54.56	115.8	84.2	8.65	45.56	High	Not Found	High	High	Peak Found	Peak Found
CNAG_02167	transcript=CNAG_02167-t26_1 | gene=CNAG_02167 | organism=Cryptococcus_neoformans_var._grubii_H99 | gene_product=vacuolar protein sorting-associated protein 27 | transcript_product=vacuolar protein sorting-associated protein 27 | location=CP003825.1:1021153-1023643(-) | protein_length=744 | sequence_SO=chromosome | SO=protein_coding | is_pseudo=false	0.003	2.56	2	1	3	1	744	14	1	1.201	0.759835	45.86	109.1	90.9		38.91	Not Found	High	Not Found	Peak Found	High	High
CNAG_03902	transcript=CNAG_03902-t26_1 | gene=CNAG_03902 | organism=Cryptococcus_neoformans_var._grubii_H99 | gene_product=Regulator of drug sensitivity 2, putative | transcript_product=Regulator of drug sensitivity 2, putative | location=CP003821.1:1136697-1139074(-) | protein_length=614 | sequence_SO=chromosome | SO=protein_coding | is_pseudo=false	0.003	2.438	4	2	3	2	614	18	2	0.941	0.996547	20.9	81.6	118.4	55.27	46.31	Peak Found	High	Peak Found	High	Not Found	High
CNAG_04906	transcript=CNAG_04906-t26_1 | gene=CNAG_04906 | organism=Cryptococcus_neoformans_var._grubii_H99 | gene_product=26S protease regulatory subunit 10B | transcript_product=26S protease regulatory subunit 10B | location=CP003829.1:59522-61222(-) | protein_length=405 | sequence_SO=chromosome | SO=protein_coding | is_pseudo=false	0.003	2.399	2	1	3	1	405	25	1	0.865	0.982254	50.89	92.7	107.3	25.05	53.71	High	Not Found	High	High	Not Found	Peak Found
CNAG_02443	transcript=CNAG_02443-t26_1 | gene=CNAG_02443 | organism=Cryptococcus_neoformans_var._grubii_H99 | gene_product=NADH dehydrogenase | transcript_product=NADH dehydrogenase | location=CP003825.1:312979-313476(-) | protein_length=79 | sequence_SO=chromosome | SO=protein_coding | is_pseudo=false	0.003	2.372	15	1	3	1	79	28	1	0.778	0.913287	21.76	84.7	115.3	15.08	21.3	Peak Found	Peak Found	High	High	Peak Found	High
CNAG_01744	transcript=CNAG_01744-t26_1 | gene=CNAG_01744 | organism=Cryptococcus_neoformans_var._grubii_H99 | gene_product=phosphatase | transcript_product=phosphatase | location=CP003830.1:771511-772903(-) | protein_length=411 | sequence_SO=chromosome | SO=protein_coding | is_pseudo=false	0.007	1.772	3	1	3	1	411	39	1	0.716	0.759835	19.86	83.5	116.5	21.05	16.37	Peak Found	Not Found	High	High	Not Found	High
CNAG_06473	transcript=CNAG_06473-t26_1 | gene=CNAG_06473 | organism=Cryptococcus_neoformans_var._grubii_H99 | gene_product=hypothetical protein | transcript_product=hypothetical protein | location=CP003832.1:569414-573022(-) | protein_length=1091 | sequence_SO=chromosome | SO=protein_coding | is_pseudo=false	0.015	1.446	1	1	3	1	1091	26	1								High	Not Found	High	Not Found	Not Found	High
CNAG_00981	transcript=CNAG_00981-t26_1 | gene=CNAG_00981 | organism=Cryptococcus_neoformans_var._grubii_H99 | gene_product=hypothetical protein | transcript_product=hypothetical protein | location=CP003824.1:1512903-1514081(+) | protein_length=392 | sequence_SO=chromosome | SO=protein_coding | is_pseudo=false	0.025	1.398	2	1	3	1	392	0	1	0.444	0.0279155	46.28	60.3	139.7	42.33	28.13	Peak Found	Peak Found	High	Peak Found	High	High
CNAG_04113	transcript=CNAG_04113-t26_1 | gene=CNAG_04113 | organism=Cryptococcus_neoformans_var._grubii_H99 | gene_product=hypothetical protein | transcript_product=hypothetical protein | location=CP003828.1:36112-39437(-) | protein_length=990 | sequence_SO=chromosome | SO=protein_coding | is_pseudo=false	0.027	1.342	1	1	3	1	990	0	1	0.206	4.96412e-08	229.01	34.2	165.8	118.71		High	Not Found	High	Not Found	Not Found	High
CNAG_07769	transcript=CNAG_07769-t26_1 | gene=CNAG_07769 | organism=Cryptococcus_neoformans_var._grubii_H99 | gene_product=E3 ubiquitin-protein ligase HUWE1 | transcript_product=E3 ubiquitin-protein ligase HUWE1 | location=CP003828.1:840577-852305(-) | protein_length=3342 | sequence_SO=chromosome | SO=protein_coding | is_pseudo=false	0.027	1.334	0	1	3	1	3342	39	1	0.902	0.992721	19.05	94.9	105.1	7.96	19.05	Not Found	High	High	Not Found	High	Peak Found
CNAG_00736	transcript=CNAG_00736-t26_2 | gene=CNAG_00736 | organism=Cryptococcus_neoformans_var._grubii_H99 | gene_product=exocyst protein, exocyst protein, variant | transcript_product=exocyst protein | location=CP003820.1:1922249-1925599(-) | protein_length=857 | sequence_SO=chromosome | SO=protein_coding | is_pseudo=false	0.029	1.297	2	1	3	1	857	0	1	0.944	0.996547	42.39	88.1	111.9	73.69	50.63	High	Peak Found	Peak Found	High	Peak Found	High
CNAG_01704	transcript=CNAG_01704-t26_1 | gene=CNAG_01704 | organism=Cryptococcus_neoformans_var._grubii_H99 | gene_product=serine/threonine protein kinase | transcript_product=serine/threonine protein kinase | location=CP003830.1:660627-664013(-) | protein_length=895 | sequence_SO=chromosome | SO=protein_coding | is_pseudo=false	0.038	1.083	3	1	3	1	895	17	1								Not Found	Not Found	Not Found	Not Found	High	Not Found
CNAG_05284	transcript=CNAG_05284-t26_1 | gene=CNAG_05284 | organism=Cryptococcus_neoformans_var._grubii_H99 | gene_product=hypothetical protein | transcript_product=hypothetical protein | location=CP003823.1:933269-935072(-) | protein_length=543 | sequence_SO=chromosome | SO=protein_coding | is_pseudo=false	0.052	0.966	1	1	3	1	543	0	1	1.075	0.938351	80.98	100.7	99.3	54.07	78.17	Not Found	Peak Found	High	Peak Found	High	High
CNAG_00007	transcript=CNAG_00007-t26_1 | gene=CNAG_00007 | organism=Cryptococcus_neoformans_var._grubii_H99 | gene_product=methionine-tRNA ligase | transcript_product=methionine-tRNA ligase | location=CP003820.1:26374-28447(+) | protein_length=582 | sequence_SO=chromosome | SO=protein_coding | is_pseudo=false	0	12.053	6	2	2	2	582	134	2	0.01	1.47931e-16			200			Not Found	Not Found	Not Found	High	Not Found	Not Found
CNAG_02500	transcript=CNAG_02500-t26_1 | gene=CNAG_02500 | organism=Cryptococcus_neoformans_var._grubii_H99 | gene_product=calnexin | transcript_product=calnexin | location=CP003825.1:149797-151939(+) | protein_length=551 | sequence_SO=chromosome | SO=protein_coding | is_pseudo=false	0	10.692	8	2	2	2	551	25	2	0.529	0.147444	86.19	34.7	165.3	23.96	49.95	Peak Found	Peak Found	Peak Found	Peak Found	Not Found	High
CNAG_02182	transcript=CNAG_02182-t26_1 | gene=CNAG_02182 | organism=Cryptococcus_neoformans_var._grubii_H99 | gene_product=D-lactaldehyde dehydrogenase | transcript_product=D-lactaldehyde dehydrogenase | location=CP003825.1:970439-971819(+) | protein_length=346 | sequence_SO=chromosome | SO=protein_coding | is_pseudo=false	0	10.549	10	2	2	2	346	68	2								Not Found	Not Found	Not Found	Not Found	Not Found	High
CNAG_04269	transcript=CNAG_04269-t26_1 | gene=CNAG_04269 | organism=Cryptococcus_neoformans_var._grubii_H99 | gene_product=leucyl aminopeptidase | transcript_product=leucyl aminopeptidase | location=CP003828.1:440161-441845(+) | protein_length=402 | sequence_SO=chromosome | SO=protein_coding | is_pseudo=false	0	10.245	7	2	2	2	402	31	2	0.01	1.47931e-16			200			Not Found	Not Found	Not Found	High	Not Found	Not Found
CNAG_00797	transcript=CNAG_00797-t26_1 | gene=CNAG_00797 | organism=Cryptococcus_neoformans_var._grubii_H99 | gene_product=acetyl-CoA synthetase | transcript_product=acetyl-CoA synthetase | location=CP003820.1:2108173-2110606(-) | protein_length=680 | sequence_SO=chromosome | SO=protein_coding | is_pseudo=false	0	9.807	8	2	2	2	680	30	2								Not Found	Not Found	Not Found	Not Found	Not Found	High
CNAG_02751	transcript=CNAG_02751-t26_1 | gene=CNAG_02751 | organism=Cryptococcus_neoformans_var._grubii_H99 | gene_product=Short-chain dehydrogenase | transcript_product=Short-chain dehydrogenase | location=CP003822.1:844065-845437(-) | protein_length=303 | sequence_SO=chromosome | SO=protein_coding | is_pseudo=false	0	9.67	8	2	2	2	303	60	2	0.337	0.000686129	58.6	47.8	152.2	78.64	100.83	Peak Found	Peak Found	Not Found	Peak Found	Not Found	High
CNAG_04362	transcript=CNAG_04362-t26_1 | gene=CNAG_04362 | organism=Cryptococcus_neoformans_var._grubii_H99 | gene_product=ATP-dependent RNA helicase DBP5 | transcript_product=ATP-dependent RNA helicase DBP5 | location=CP003828.1:672766-674969(+) | protein_length=546 | sequence_SO=chromosome | SO=protein_coding | is_pseudo=false	0	9.3	4	2	2	2	546	49	2	0.867	0.987613	41	76.9	123.1	23.85	18.48	Peak Found	Peak Found	Peak Found	High	Peak Found	Peak Found
CNAG_02404	transcript=CNAG_02404-t26_1 | gene=CNAG_02404 | organism=Cryptococcus_neoformans_var._grubii_H99 | gene_product=nuclear segregation protein Bfr1 | transcript_product=nuclear segregation protein Bfr1 | location=CP003825.1:409304-411384(-) | protein_length=556 | sequence_SO=chromosome | SO=protein_coding | is_pseudo=false	0	8.287	6	2	2	2	556	21	2	0.01	1.47931e-16			200		103.33	Not Found	Not Found	Not Found	Peak Found	Not Found	High
CNAG_02147	transcript=CNAG_02147-t26_1 | gene=CNAG_02147 | organism=Cryptococcus_neoformans_var._grubii_H99 | gene_product=cytochrome c peroxidase | transcript_product=cytochrome c peroxidase | location=CP003825.1:1079394-1081027(+) | protein_length=334 | sequence_SO=chromosome | SO=protein_coding | is_pseudo=false	0	8.219	6	1	2	1	334	32	1	0.598	0.378337	69.18	74.9	125.1		59.8	Not Found	Not Found	High	High	Not Found	Peak Found
CNAG_04985	transcript=CNAG_04985-t26_1 | gene=CNAG_04985 | organism=Cryptococcus_neoformans_var._grubii_H99 | gene_product=Nascent polypeptide-associated complex subunit alpha | transcript_product=Nascent polypeptide-associated complex subunit alpha | location=CP003823.1:149237-150063(+) | protein_length=190 | sequence_SO=chromosome | SO=protein_coding | is_pseudo=false	0	7.822	14	1	2	1	190	35	1	0.01	1.47931e-16			200		56.6	Not Found	Not Found	Not Found	Peak Found	Not Found	High
CNAG_04981	transcript=CNAG_04981-t26_1 | gene=CNAG_04981 | organism=Cryptococcus_neoformans_var._grubii_H99 | gene_product=Catalase 1 | transcript_product=Catalase 1 | location=CP003823.1:139201-141774(+) | protein_length=714 | sequence_SO=chromosome | SO=protein_coding | is_pseudo=false	0	7.713	3	2	2	2	714	47	2								Not Found	Not Found	Not Found	High	High	Not Found
CNAG_03959	transcript=CNAG_03959-t26_1 | gene=CNAG_03959 | organism=Cryptococcus_neoformans_var._grubii_H99 | gene_product=hypothetical protein | transcript_product=hypothetical protein | location=CP003821.1:1277761-1278976(+) | protein_length=213 | sequence_SO=chromosome | SO=protein_coding | is_pseudo=false	0	7.256	18	2	2	2	213	35	2								Not Found	High	Not Found	High	Not Found	Not Found
CNAG_05753	transcript=CNAG_05753-t26_1 | gene=CNAG_05753 | organism=Cryptococcus_neoformans_var._grubii_H99 | gene_product=N-acetyl-gamma-glutamyl-phosphate reductase, N-acetyl-gamma-glutamyl-phosphate reductase, variant | transcript_product=N-acetyl-gamma-glutamyl-phosphate reductase | location=CP003826.1:774279-777661(+) | protein_length=924 | sequence_SO=chromosome | SO=protein_coding | is_pseudo=false	0	6.744	3	1	2	1	924	33	1	0.764	0.86864	126.39	86.6	113.4		91.75	Not Found	Not Found	High	Peak Found	Not Found	High
CNAG_03395	transcript=CNAG_03395-t26_1 | gene=CNAG_03395 | organism=Cryptococcus_neoformans_var._grubii_H99 | gene_product=NifU-like protein c | transcript_product=NifU-like protein c | location=CP003827.1:840578-841666(+) | protein_length=309 | sequence_SO=chromosome | SO=protein_coding | is_pseudo=false	0	6.518	9	1	2	1	309	35	1	0.823	0.95217	0	90.3	109.7			Not Found	Not Found	High	High	Not Found	Not Found
CNAG_05311	transcript=CNAG_05311-t26_1 | gene=CNAG_05311 | organism=Cryptococcus_neoformans_var._grubii_H99 | gene_product=arsenite-resistant protein ASR2, arsenite-resistant protein ASR2, variant | transcript_product=arsenite-resistant protein ASR2 | location=CP003823.1:1015086-1018217(-) | protein_length=969 | sequence_SO=chromosome | SO=protein_coding | is_pseudo=false	0	6.488	4	2	2	2	969	34	2	0.752	0.834525	123.65	85.8	114.2		90.58	Not Found	High	Not Found	High	Not Found	Peak Found
CNAG_02671	transcript=CNAG_02671-t26_1 | gene=CNAG_02671 | organism=Cryptococcus_neoformans_var._grubii_H99 | gene_product=pre-mRNA-splicing factor cef1 | transcript_product=pre-mRNA-splicing factor cef1 | location=CP003822.1:1063862-1066707(-) | protein_length=838 | sequence_SO=chromosome | SO=protein_coding | is_pseudo=false	0	6.277	4	2	2	2	838	22	2	0.858	0.970278	13.62	132.1	67.9	13.19	68.82	Not Found	High	Peak Found	Not Found	Peak Found	High
CNAG_06906	transcript=CNAG_06906-t26_1 | gene=CNAG_06906 | organism=Cryptococcus_neoformans_var._grubii_H99 | gene_product=Translation initiation factor 4B | transcript_product=Translation initiation factor 4B | location=CP003822.1:1482374-1484539(-) | protein_length=511 | sequence_SO=chromosome | SO=protein_coding | is_pseudo=false	0	6.222	8	2	2	2	511	47	2								Not Found	Not Found	Not Found	Not Found	Not Found	High
CNAG_02843	transcript=CNAG_02843-t26_1 | gene=CNAG_02843 | organism=Cryptococcus_neoformans_var._grubii_H99 | gene_product=hypothetical protein | transcript_product=hypothetical protein | location=CP003822.1:634425-635768(+) | protein_length=288 | sequence_SO=chromosome | SO=protein_coding | is_pseudo=false	0	6.222	5	1	2	1	288	56	1	0.594	0.366286	88.3	74.6	125.4		72.36	Not Found	Not Found	High	Peak Found	Not Found	High
CNAG_01549	transcript=CNAG_01549-t26_1 | gene=CNAG_01549 | organism=Cryptococcus_neoformans_var._grubii_H99 | gene_product=splicing factor 3a subunit 3 | transcript_product=splicing factor 3a subunit 3 | location=CP003830.1:256953-258773(+) | protein_length=511 | sequence_SO=chromosome | SO=protein_coding | is_pseudo=false	0	6.045	5	2	2	2	511	39	2	1.483	0.308119	59.58	99.8	100.2	58.22	72.59	High	Peak Found	Peak Found	High	Not Found	Peak Found
CNAG_02266	transcript=CNAG_02266-t26_1 | gene=CNAG_02266 | organism=Cryptococcus_neoformans_var._grubii_H99 | gene_product=NADH-quinone oxidoreductase subunit B 2 | transcript_product=NADH-quinone oxidoreductase subunit B 2 | location=CP003825.1:744667-745620(+) | protein_length=229 | sequence_SO=chromosome | SO=protein_coding | is_pseudo=false	0	5.991	6	1	2	1	229	75	1								Not Found	Not Found	High	High	Not Found	Not Found
CNAG_03939	transcript=CNAG_03939-t26_1 | gene=CNAG_03939 | organism=Cryptococcus_neoformans_var._grubii_H99 | gene_product=5-aminolevulinic acid synthase | transcript_product=5-aminolevulinic acid synthase | location=CP003821.1:1230466-1232474(-) | protein_length=608 | sequence_SO=chromosome | SO=protein_coding | is_pseudo=false	0	5.971	5	2	2	2	608	0	2	0.779	0.913287	51	87.6	112.4	46		Peak Found	Peak Found	High	Not Found	Not Found	High
CNAG_00441	transcript=CNAG_00441-t26_1 | gene=CNAG_00441 | organism=Cryptococcus_neoformans_var._grubii_H99 | gene_product=inosine-5'-monophosphate dehydrogenase | transcript_product=inosine-5'-monophosphate dehydrogenase | location=CP003820.1:1145586-1147489(-) | protein_length=544 | sequence_SO=chromosome | SO=protein_coding | is_pseudo=false	0	5.765	2	1	2	1	544	90	1	2.025	0.0165905	74.54	133.9	66.1	36.66	77.53	High	Peak Found	Not Found	Not Found	Peak Found	High
CNAG_04168	transcript=CNAG_04168-t26_1 | gene=CNAG_04168 | organism=Cryptococcus_neoformans_var._grubii_H99 | gene_product=histone H1/5 | transcript_product=histone H1/5 | location=CP003828.1:183149-184592(+) | protein_length=194 | sequence_SO=chromosome | SO=protein_coding | is_pseudo=false	0	5.503	13	2	2	2	194	16	2	0.497	0.0844887	91.55	13.3	186.7	23.62	96.65	Peak Found	Peak Found	Peak Found	Peak Found	Not Found	High
CNAG_05301	transcript=CNAG_05301-t26_1 | gene=CNAG_05301 | organism=Cryptococcus_neoformans_var._grubii_H99 | gene_product=Coronin-like protein CRN1, putative | transcript_product=Coronin-like protein CRN1, putative | location=CP003823.1:981421-984577(-) | protein_length=695 | sequence_SO=chromosome | SO=protein_coding | is_pseudo=false	0	5.429	2	1	2	1	695	25	1	0.657	0.57345	65.79	87.1	112.9	25.4	65.33	Peak Found	Peak Found	Peak Found	High	Not Found	High
CNAG_01179	transcript=CNAG_01179-t26_1 | gene=CNAG_01179 | organism=Cryptococcus_neoformans_var._grubii_H99 | gene_product=DNA-directed RNA polymerase I and III subunit RPAC1 | transcript_product=DNA-directed RNA polymerase I and III subunit RPAC1 | location=CP003824.1:992221-993568(+) | protein_length=350 | sequence_SO=chromosome | SO=protein_coding | is_pseudo=false	0	5.065	9	2	2	2	350	46	2	0.829	0.95217	44.55	90.6	109.4	30.31	49.49	Peak Found	Not Found	High	High	Not Found	Peak Found
CNAG_04738	transcript=CNAG_04738-t26_1 | gene=CNAG_04738 | organism=Cryptococcus_neoformans_var._grubii_H99 | gene_product=fimbrin | transcript_product=fimbrin | location=CP003829.1:534276-536730(+) | protein_length=624 | sequence_SO=chromosome | SO=protein_coding | is_pseudo=false	0	4.983	5	2	2	2	624	20	2	0.731	0.777968	0.88	126.4	73.6		106.06	Not Found	Not Found	High	Peak Found	Not Found	High
CNAG_02684	transcript=CNAG_02684-t26_1 | gene=CNAG_02684 | organism=Cryptococcus_neoformans_var._grubii_H99 | gene_product=hypothetical protein | transcript_product=hypothetical protein | location=CP003822.1:1026018-1028194(+) | protein_length=707 | sequence_SO=chromosome | SO=protein_coding | is_pseudo=false	0	4.883	4	2	2	2	707	20	2	0.646	0.540977	4.32	55.6	144.4	0.43	42.5	Not Found	Peak Found	Peak Found	High	High	Peak Found
CNAG_02503	transcript=CNAG_02503-t26_1 | gene=CNAG_02503 | organism=Cryptococcus_neoformans_var._grubii_H99 | gene_product=Glutathione peroxidase, glutathione peroxidase, variant | transcript_product=Glutathione peroxidase | location=CP003825.1:144224-145061(-) | protein_length=185 | sequence_SO=chromosome | SO=protein_coding | is_pseudo=false	0	4.84	9	2	2	2	185	27	2	0.334	0.000603954	42.22	55	145			Not Found	Not Found	Peak Found	High	Not Found	Not Found
CNAG_07352	transcript=CNAG_07352-t26_1 | gene=CNAG_07352 | organism=Cryptococcus_neoformans_var._grubii_H99 | gene_product=hypothetical protein | transcript_product=hypothetical protein | location=CP003820.1:869003-870059(+) | protein_length=294 | sequence_SO=chromosome | SO=protein_coding | is_pseudo=false	0	4.481	6	1	2	1	294	35	1	0.462	0.041646	56.85	62.8	137.2	10.4	55.34	Peak Found	High	Peak Found	Not Found	Peak Found	High
CNAG_03153	transcript=CNAG_03153-t26_2 | gene=CNAG_03153 | organism=Cryptococcus_neoformans_var._grubii_H99 | gene_product=SEC14 cytosolic factor | transcript_product=SEC14 cytosolic factor | location=CP003827.1:198229-199434(+) | protein_length=244 | sequence_SO=chromosome | SO=protein_coding | is_pseudo=false	0	4.294	5	1	2	1	244	25	1	1.066	0.943348	19.72	109.3	90.7	15.22	18.24	Peak Found	Peak Found	Peak Found	High	Peak Found	High
CNAG_05696	transcript=CNAG_05696-t26_1 | gene=CNAG_05696 | organism=Cryptococcus_neoformans_var._grubii_H99 | gene_product=ubiquitin-conjugating enzyme E2-16 kDa | transcript_product=ubiquitin-conjugating enzyme E2-16 kDa | location=CP003826.1:639246-640119(-) | protein_length=147 | sequence_SO=chromosome | SO=protein_coding | is_pseudo=false	0	4.282	8	1	2	1	147	0	1	0.502	0.0909364	0	66.8	133.2			Peak Found	High	Not Found	Not Found	Not Found	High
CNAG_06123	transcript=CNAG_06123-t26_1 | gene=CNAG_06123 | organism=Cryptococcus_neoformans_var._grubii_H99 | gene_product=leucine-tRNA ligase | transcript_product=leucine-tRNA ligase | location=CP003831.1:370028-373757(-) | protein_length=1114 | sequence_SO=chromosome | SO=protein_coding | is_pseudo=false	0	4.124	1	1	2	1	1114	19	1	0.711	0.748754	145.32	83.1	116.9	10.9	102.82	Not Found	High	Peak Found	Peak Found	Not Found	High
CNAG_05900	transcript=CNAG_05900-t26_1 | gene=CNAG_05900 | organism=Cryptococcus_neoformans_var._grubii_H99 | gene_product=glycine-tRNA ligase | transcript_product=glycine-tRNA ligase | location=CP003826.1:1160614-1163111(-) | protein_length=699 | sequence_SO=chromosome | SO=protein_coding | is_pseudo=false	0	4.053	2	1	2	1	699	15	1	0.952	0.992721	58.81	93.3	106.7	10.5	56.29	Peak Found	High	Peak Found	Peak Found	Not Found	High
CNAG_00930	transcript=CNAG_00930-t26_1 | gene=CNAG_00930 | organism=Cryptococcus_neoformans_var._grubii_H99 | gene_product=Argininosuccinate synthase | transcript_product=Argininosuccinate synthase | location=CP003824.1:1601865-1603377(-) | protein_length=429 | sequence_SO=chromosome | SO=protein_coding | is_pseudo=false	0	3.908	7	2	2	2	429	0	2	1.722	0.0893829	60.93	110.7	89.3	79.93	96.91	Peak Found	Peak Found	Not Found	Peak Found	Not Found	High
CNAG_01863	transcript=CNAG_01863-t26_1 | gene=CNAG_01863 | organism=Cryptococcus_neoformans_var._grubii_H99 | gene_product=ATP-dependent helicase STH1/SNF2 | transcript_product=ATP-dependent helicase STH1/SNF2 | location=CP003830.1:1120095-1124697(+) | protein_length=1430 | sequence_SO=chromosome | SO=protein_coding | is_pseudo=false	0	3.862	1	1	2	1	1430	29	1	0.697	0.697185	40.39	82.1	117.9		37.17	Not Found	Not Found	Peak Found	High	Not Found	High
CNAG_06927	transcript=CNAG_06927-t26_1 | gene=CNAG_06927 | organism=Cryptococcus_neoformans_var._grubii_H99 | gene_product=peptidyl-prolyl isomerase G (cyclophilin G) | transcript_product=peptidyl-prolyl isomerase G (cyclophilin G) | location=CP003822.1:1540111-1542239(-) | protein_length=527 | sequence_SO=chromosome | SO=protein_coding | is_pseudo=false	0	3.841	4	2	2	2	527	0	2	0.707	0.729448	126.76	102.6	97.4	56.96	121.89	Peak Found	Peak Found	Peak Found	High	Not Found	High
CNAG_05197	transcript=CNAG_05197-t26_1 | gene=CNAG_05197 | organism=Cryptococcus_neoformans_var._grubii_H99 | gene_product=NADH dehydrogenase (ubiquinone) 1 alpha subcomplex 8 | transcript_product=NADH dehydrogenase (ubiquinone) 1 alpha subcomplex 8 | location=CP003823.1:693752-694449(-) | protein_length=155 | sequence_SO=chromosome | SO=protein_coding | is_pseudo=false	0	3.803	14	1	2	1	155	0	1	1.128	0.86864	9.73	102.9	97.1	8.36	7.95	Peak Found	High	High	Peak Found	Peak Found	Peak Found
CNAG_00769	transcript=CNAG_00769-t26_1 | gene=CNAG_00769 | organism=Cryptococcus_neoformans_var._grubii_H99 | gene_product=STE/STE7 protein kinase | transcript_product=STE/STE7 protein kinase | location=CP003820.1:2018003-2020204(+) | protein_length=609 | sequence_SO=chromosome | SO=protein_coding | is_pseudo=false	0	3.686	5	1	2	1	609	0	1	0.978	0.992721	59.91	98.9	101.1	0.52	56.49	Not Found	Peak Found	Peak Found	Peak Found	High	High
CNAG_04737	transcript=CNAG_04737-t26_1 | gene=CNAG_04737 | organism=Cryptococcus_neoformans_var._grubii_H99 | gene_product=hypothetical protein | transcript_product=hypothetical protein | location=CP003829.1:537085-540703(-) | protein_length=1020 | sequence_SO=chromosome | SO=protein_coding | is_pseudo=false	0.001	3.586	3	1	2	1	1020	0	1	1.113	0.90188	41.46	108.1	91.9	36.2	25.95	High	Not Found	High	Peak Found	Peak Found	Peak Found
CNAG_01812	transcript=CNAG_01812-t26_1 | gene=CNAG_01812 | organism=Cryptococcus_neoformans_var._grubii_H99 | gene_product=large subunit ribosomal protein L24e | transcript_product=large subunit ribosomal protein L24e | location=CP003830.1:984975-985688(-) | protein_length=200 | sequence_SO=chromosome | SO=protein_coding | is_pseudo=false	0.001	3.411	10	1	2	1	200	0	1	0.01	1.47931e-16			200		37.57	Not Found	Not Found	Not Found	Not Found	High	Peak Found
CNAG_01274	transcript=CNAG_01274-t26_1 | gene=CNAG_01274 | organism=Cryptococcus_neoformans_var._grubii_H99 | gene_product=coatomer subunit gamma | transcript_product=coatomer subunit gamma | location=CP003824.1:728791-731988(+) | protein_length=921 | sequence_SO=chromosome | SO=protein_coding | is_pseudo=false	0.001	3.362	2	1	2	1	921	0	1	0.986	0.989705	42.03	103.9	96.1	27.01	45.36	Peak Found	Peak Found	Peak Found	Peak Found	High	Peak Found
CNAG_04580	transcript=CNAG_04580-t26_1 | gene=CNAG_04580 | organism=Cryptococcus_neoformans_var._grubii_H99 | gene_product=RNA helicase, RNA helicase, variant | transcript_product=RNA helicase | location=CP003829.1:977009-979254(+) | protein_length=718 | sequence_SO=chromosome | SO=protein_coding | is_pseudo=false	0.001	3.341	5	2	2	2	718	0	2	1.174	0.781995	7.46	108	92		7.1	Not Found	Not Found	Peak Found	High	Not Found	Peak Found
CNAG_05847	transcript=CNAG_05847-t26_1 | gene=CNAG_05847 | organism=Cryptococcus_neoformans_var._grubii_H99 | gene_product=Thioredoxin reductase | transcript_product=Thioredoxin reductase | location=CP003826.1:1029581-1031043(+) | protein_length=371 | sequence_SO=chromosome | SO=protein_coding | is_pseudo=false	0.001	3.294	5	1	2	1	371	15	1	0.01	1.47931e-16			200			Not Found	Not Found	High	High	Not Found	Not Found
CNAG_03662	transcript=CNAG_03662-t26_1 | gene=CNAG_03662 | organism=Cryptococcus_neoformans_var._grubii_H99 | gene_product=hypothetical protein | transcript_product=hypothetical protein | location=CP003821.1:472814-473548(+) | protein_length=207 | sequence_SO=chromosome | SO=protein_coding | is_pseudo=false	0.001	3.202	5	1	2	1	207	28	1								Not Found	High	Not Found	Not Found	Not Found	High
CNAG_00834	transcript=CNAG_00834-t26_2 | gene=CNAG_00834 | organism=Cryptococcus_neoformans_var._grubii_H99 | gene_product=Phosphatidylserine decarboxylase, phosphatidylserine decarboxylase, variant | transcript_product=phosphatidylserine decarboxylase, variant | location=CP003820.1:2212880-2214437(+) | protein_length=436 | sequence_SO=chromosome | SO=protein_coding | is_pseudo=false	0.001	3.13	3	1	2	1	436	19	1	0.999	0.978129	101.02	99.9	100.1	22.01	88.15	Not Found	High	Peak Found	Peak Found	Not Found	High
CNAG_05110	transcript=CNAG_05110-t26_1 | gene=CNAG_05110 | organism=Cryptococcus_neoformans_var._grubii_H99 | gene_product=small subunit ribosomal protein S13 | transcript_product=small subunit ribosomal protein S13 | location=CP003823.1:454833-455607(-) | protein_length=194 | sequence_SO=chromosome | SO=protein_coding | is_pseudo=false	0.001	3.11	6	1	2	1	194	16	1	0.962	0.992721	81.32	98.5	101.5	6.75	71.59	Peak Found	Peak Found	Peak Found	High	Not Found	High
CNAG_02810	transcript=CNAG_02810-t26_1 | gene=CNAG_02810 | organism=Cryptococcus_neoformans_var._grubii_H99 | gene_product=pumilio-family RNA binding protein, pumilio-family RNA binding protein, variant | transcript_product=pumilio-family RNA binding protein | location=CP003822.1:718237-721401(+) | protein_length=950 | sequence_SO=chromosome | SO=protein_coding | is_pseudo=false	0.001	3.059	1	1	2	1	950	26	1	0.725	0.768306	0	84.1	115.9			Not Found	High	Not Found	Not Found	Not Found	High
CNAG_01320	transcript=CNAG_01320-t26_1 | gene=CNAG_01320 | organism=Cryptococcus_neoformans_var._grubii_H99 | gene_product=large subunit ribosomal protein L17 | transcript_product=large subunit ribosomal protein L17 | location=CP003824.1:601460-602648(+) | protein_length=322 | sequence_SO=chromosome | SO=protein_coding | is_pseudo=false	0.001	3.039	5	1	2	1	322	21	1	0.712	0.749276	11.6	82.2	117.8	8.74	11.92	Not Found	Peak Found	Peak Found	High	Peak Found	High
CNAG_02145	transcript=CNAG_02145-t26_1 | gene=CNAG_02145 | organism=Cryptococcus_neoformans_var._grubii_H99 | gene_product=hypothetical protein | transcript_product=hypothetical protein | location=CP003825.1:1083252-1083789(-) | protein_length=162 | sequence_SO=chromosome | SO=protein_coding | is_pseudo=false	0.001	2.926	8	1	2	1	162	35	1								Not Found	Not Found	Not Found	Not Found	High	High
CNAG_00705	transcript=CNAG_00705-t26_1 | gene=CNAG_00705 | organism=Cryptococcus_neoformans_var._grubii_H99 | gene_product=RuvB-like helicase 2 | transcript_product=RuvB-like helicase 2 | location=CP003820.1:1846338-1848081(-) | protein_length=463 | sequence_SO=chromosome | SO=protein_coding | is_pseudo=false	0.001	2.715	4	1	2	1	463	16	1	0.687	0.682237	0	81.5	118.5			Not Found	Peak Found	Not Found	Not Found	High	High
CNAG_01896	transcript=CNAG_01896-t26_1 | gene=CNAG_01896 | organism=Cryptococcus_neoformans_var._grubii_H99 | gene_product=alcohol dehydrogenase (NADP) | transcript_product=alcohol dehydrogenase (NADP) | location=CP003830.1:1197450-1198958(-) | protein_length=333 | sequence_SO=chromosome | SO=protein_coding | is_pseudo=false	0.003	2.637	8	2	2	2	333	0	2	0.846	0.961537	33.52	72.3	127.7	21.43	82	Not Found	Peak Found	Peak Found	Not Found	Peak Found	High
CNAG_01711	transcript=CNAG_01711-t26_1 | gene=CNAG_01711 | organism=Cryptococcus_neoformans_var._grubii_H99 | gene_product=glycerol-3-phosphate O- acyltransferase/dihydroxyacetone phosphate acyltransferase | transcript_product=glycerol-3-phosphate O- acyltransferase/dihydroxyacetone phosphate acyltransferase | location=CP003830.1:680206-682957(-) | protein_length=754 | sequence_SO=chromosome | SO=protein_co…	0.003	2.609	3	1	2	1	754	0	1	1.151	0.831435	30.17	107	93		46.38	Not Found	High	Not Found	Peak Found	High	Peak Found
CNAG_00072	transcript=CNAG_00072-t26_1 | gene=CNAG_00072 | organism=Cryptococcus_neoformans_var._grubii_H99 | gene_product=protein disulfide-isomerase | transcript_product=protein disulfide-isomerase | location=CP003820.1:199238-201107(+) | protein_length=411 | sequence_SO=chromosome | SO=protein_coding | is_pseudo=false	0.003	2.566	3	1	2	1	411	0	1	1.413	0.406174	46.4	108.5	91.5	24.31	49.39	Peak Found	Peak Found	Peak Found	High	Not Found	High
CNAG_07348	transcript=CNAG_07348-t26_1 | gene=CNAG_07348 | organism=Cryptococcus_neoformans_var._grubii_H99 | gene_product=phosphopantothenoylcysteine decarboxylase | transcript_product=phosphopantothenoylcysteine decarboxylase | location=CP003820.1:764580-765862(+) | protein_length=325 | sequence_SO=chromosome | SO=protein_coding | is_pseudo=false	0.003	2.392	4	1	2	1	325	0	1	1.869	0.040673	73.63	99.3	100.7	44.61	50.06	High	Peak Found	Peak Found	High	Peak Found	Peak Found
CNAG_06474	transcript=CNAG_06474-t26_1 | gene=CNAG_06474 | organism=Cryptococcus_neoformans_var._grubii_H99 | gene_product=RNA-binding protein Musashi | transcript_product=RNA-binding protein Musashi | location=CP003832.1:573397-575577(+) | protein_length=481 | sequence_SO=chromosome | SO=protein_coding | is_pseudo=false	0.003	2.353	3	1	2	1	481	26	1	1.149	0.834525	81.96	106.9	93.1		68.42	Not Found	Not Found	High	Peak Found	Not Found	High
CNAG_07413	transcript=CNAG_07413-t26_1 | gene=CNAG_07413 | organism=Cryptococcus_neoformans_var._grubii_H99 | gene_product=nucleolar GTP-binding protein 2 | transcript_product=nucleolar GTP-binding protein 2 | location=CP003824.1:281659-284618(+) | protein_length=720 | sequence_SO=chromosome | SO=protein_coding | is_pseudo=false	0.002	2.222	2	1	2	1	720	23	1	1.301	0.58637	0	113.1	86.9			Not Found	High	Not Found	Not Found	Not Found	High
CNAG_04292	transcript=CNAG_04292-t26_1 | gene=CNAG_04292 | organism=Cryptococcus_neoformans_var._grubii_H99 | gene_product=hypothetical protein | transcript_product=hypothetical protein | location=CP003828.1:495878-496990(+) | protein_length=331 | sequence_SO=chromosome | SO=protein_coding | is_pseudo=false	0.004	2.153	3	1	2	1	331	0	1	0.65	0.55577	72.16	78.8	121.2	71.52	2.53	Peak Found	High	Peak Found	High	Not Found	Peak Found
CNAG_02762	transcript=CNAG_02762-t26_1 | gene=CNAG_02762 | organism=Cryptococcus_neoformans_var._grubii_H99 | gene_product=F-type H -transporting ATPase subunit G | transcript_product=F-type H -transporting ATPase subunit G | location=CP003822.1:825940-826536(-) | protein_length=156 | sequence_SO=chromosome | SO=protein_coding | is_pseudo=false	0.005	2.121	7	1	2	1	156	21	1	0.442	0.0264109	86.53	61.3	138.7		71.29	Peak Found	Not Found	Not Found	High	Not Found	High
CNAG_01846	transcript=CNAG_01846-t26_1 | gene=CNAG_01846 | organism=Cryptococcus_neoformans_var._grubii_H99 | gene_product=flavoprotein | transcript_product=flavoprotein | location=CP003830.1:1069935-1072337(+) | protein_length=581 | sequence_SO=chromosome | SO=protein_coding | is_pseudo=false	0.007	2.119	2	1	2	1	581	0	1	1.042	0.95217	42.34	97.3	102.7	13.49	42.42	Peak Found	High	Peak Found	Peak Found	Not Found	High
CNAG_03589	transcript=CNAG_03589-t26_1 | gene=CNAG_03589 | organism=Cryptococcus_neoformans_var._grubii_H99 | gene_product=adrenodoxin-type ferredoxin | transcript_product=adrenodoxin-type ferredoxin | location=CP003827.1:1351730-1352787(-) | protein_length=199 | sequence_SO=chromosome | SO=protein_coding | is_pseudo=false	0.007	2.041	7	1	2	1	199	39	1	1.231	0.703593	0.22	110.3	89.7		0.21	Not Found	Not Found	High	Peak Found	High	Not Found
CNAG_01548	transcript=CNAG_01548-t26_1 | gene=CNAG_01548 | organism=Cryptococcus_neoformans_var._grubii_H99 | gene_product=ATP-dependent RNA helicase FAL1 | transcript_product=ATP-dependent RNA helicase FAL1 | location=CP003830.1:255237-256770(-) | protein_length=396 | sequence_SO=chromosome | SO=protein_coding | is_pseudo=false	0.007	2.033	2	1	2	1	396	0	1	0.739	0.801484	29.88	83.4	116.6	14.64	27.71	Not Found	Peak Found	Peak Found	High	Peak Found	High
CNAG_05216	transcript=CNAG_05216-t26_1 | gene=CNAG_05216 | organism=Cryptococcus_neoformans_var._grubii_H99 | gene_product=CAMK protein kinase | transcript_product=CAMK protein kinase | location=CP003823.1:755150-757860(+) | protein_length=675 | sequence_SO=chromosome | SO=protein_coding | is_pseudo=false	0.007	1.925	1	1	2	1	675	20	1	0.451	0.0325208	20.39	62.2	137.8	22.27	30.86	Peak Found	Peak Found	Peak Found	High	Peak Found	High
CNAG_07720	transcript=CNAG_07720-t26_1 | gene=CNAG_07720 | organism=Cryptococcus_neoformans_var._grubii_H99 | gene_product=presequence translocated-associated motor subunit PAM17, mitochondrial | transcript_product=presequence translocated-associated motor subunit PAM17, mitochondrial | location=CP003827.1:376593-377522(+) | protein_length=217 | sequence_SO=chromosome | SO=protein_coding | is_pseudo=false	0.008	1.745	7	1	2	1	217	0	1								High	Not Found	High	Not Found	Not Found	Not Found
CNAG_02233	transcript=CNAG_02233-t26_1 | gene=CNAG_02233 | organism=Cryptococcus_neoformans_var._grubii_H99 | gene_product=serine/threonine-protein kinase ATR | transcript_product=serine/threonine-protein kinase ATR | location=CP003825.1:836740-844476(-) | protein_length=2246 | sequence_SO=chromosome | SO=protein_coding | is_pseudo=false	0.008	1.742	0	1	2	1	2246	14	1	0.884	0.992721	42.43	93.8	106.2	40.67		Peak Found	High	Peak Found	Not Found	Not Found	High
CNAG_02817	transcript=CNAG_02817-t26_1 | gene=CNAG_02817 | organism=Cryptococcus_neoformans_var._grubii_H99 | gene_product=GTP-binding protein ypt2 | transcript_product=GTP-binding protein ypt2 | location=CP003822.1:702071-703343(-) | protein_length=211 | sequence_SO=chromosome | SO=protein_coding | is_pseudo=false	0.009	1.687	4	1	2	1	211	0	1	1.029	0.95217	17.78	101.4	98.6		27.5	Not Found	Not Found	High	Peak Found	Peak Found	High
CNAG_07938	transcript=CNAG_07938-t26_1 | gene=CNAG_07938 | organism=Cryptococcus_neoformans_var._grubii_H99 | gene_product=hypothetical protein | transcript_product=hypothetical protein | location=CP003832.1:455840-463336(+) | protein_length=2347 | sequence_SO=chromosome | SO=protein_coding | is_pseudo=false	0.011	1.623	0	1	2	1	2347	24	1	1.499	0.28467	26.5	110.4	89.6	22.06	19.72	Peak Found	Peak Found	High	High	Peak Found	Peak Found
CNAG_05755	transcript=CNAG_05755-t26_1 | gene=CNAG_05755 | organism=Cryptococcus_neoformans_var._grubii_H99 | gene_product=protein MAK16 | transcript_product=protein MAK16 | location=CP003826.1:781857-783274(-) | protein_length=343 | sequence_SO=chromosome | SO=protein_coding | is_pseudo=false	0.011	1.563	6	1	2	1	343	0	1	1.353	0.509358	23.68	115.8	84.2	27.37	19.18	High	Peak Found	High	Not Found	Peak Found	Peak Found
CNAG_02136	transcript=CNAG_02136-t26_1 | gene=CNAG_02136 | organism=Cryptococcus_neoformans_var._grubii_H99 | gene_product=small subunit ribosomal protein S6 | transcript_product=small subunit ribosomal protein S6 | location=CP003825.1:1105651-1106334(+) | protein_length=126 | sequence_SO=chromosome | SO=protein_coding | is_pseudo=false	0.011	1.527	17	1	2	1	126	0	1								Not Found	Not Found	High	Not Found	Not Found	High
CNAG_04668	transcript=CNAG_04668-t26_1 | gene=CNAG_04668 | organism=Cryptococcus_neoformans_var._grubii_H99 | gene_product=ubiquitin-conjugating enzyme E2 M | transcript_product=ubiquitin-conjugating enzyme E2 M | location=CP003829.1:732647-733530(-) | protein_length=177 | sequence_SO=chromosome | SO=protein_coding | is_pseudo=false	0.03	1.25	6	1	2	1	177	0	1	0.644	0.53127	16.57	78.3	121.7	15.98	2.51	Not Found	Peak Found	Peak Found	High	Not Found	High
CNAG_03025	transcript=CNAG_03025-t26_1 | gene=CNAG_03025 | organism=Cryptococcus_neoformans_var._grubii_H99 | gene_product=V-type H -transporting ATPase subunit D | transcript_product=V-type H -transporting ATPase subunit D | location=CP003822.1:167654-168670(+) | protein_length=263 | sequence_SO=chromosome | SO=protein_coding | is_pseudo=false	0.03	1.244	5	1	2	1	263	0	1								Not Found	Not Found	Not Found	High	Not Found	Not Found
CNAG_05834	transcript=CNAG_05834-t26_1 | gene=CNAG_05834 | organism=Cryptococcus_neoformans_var._grubii_H99 | gene_product=hypothetical protein, hypothetical protein, variant | transcript_product=hypothetical protein | location=CP003826.1:994853-998721(-) | protein_length=923 | sequence_SO=chromosome | SO=protein_coding | is_pseudo=false	0.037	1.157	2	1	2	1	923	0	1	0.752	0.834525	32.3	85.9	114.1	15.9	44.59	Peak Found	Peak Found	Peak Found	High	Peak Found	High
CNAG_07627	transcript=CNAG_07627-t26_1 | gene=CNAG_07627 | organism=Cryptococcus_neoformans_var._grubii_H99 | gene_product=hypothetical protein | transcript_product=hypothetical protein | location=CP003825.1:260608-266063(+) | protein_length=1543 | sequence_SO=chromosome | SO=protein_coding | is_pseudo=false	0.051	0.98	1	1	2	1	1543	0	1	1.179	0.77743	50.72	122.5	77.5	31.45	28.78	Peak Found	High	Peak Found	Peak Found	Peak Found	High
CNAG_00309	transcript=CNAG_00309-t26_1 | gene=CNAG_00309 | organism=Cryptococcus_neoformans_var._grubii_H99 | gene_product=membrane protein | transcript_product=membrane protein | location=CP003820.1:793093-796917(+) | protein_length=923 | sequence_SO=chromosome | SO=protein_coding | is_pseudo=false	0.058	0.901	3	1	2	1	923	0	1								Not Found	High	Not Found	Not Found	Not Found	High
CNAG_00500	transcript=CNAG_00500-t26_1 | gene=CNAG_00500 | organism=Cryptococcus_neoformans_var._grubii_H99 | gene_product=Protein phosphatase | transcript_product=Protein phosphatase | location=CP003820.1:1280322-1282389(+) | protein_length=489 | sequence_SO=chromosome | SO=protein_coding | is_pseudo=false	0.061	0.872	5	1	2	1	489	14	1	1.449	0.366286	103.29	146.1	53.9	54.74	73.07	Peak Found	Peak Found	Peak Found	High	Peak Found	High
CNAG_00509	transcript=CNAG_00509-t26_1 | gene=CNAG_00509 | organism=Cryptococcus_neoformans_var._grubii_H99 | gene_product=translation initiation factor 3 subunit M | transcript_product=translation initiation factor 3 subunit M | location=CP003820.1:1300209-1301823(-) | protein_length=443 | sequence_SO=chromosome | SO=protein_coding | is_pseudo=false	0	9.621	6	1	1	1	443	40	1								Not Found	Not Found	Not Found	Not Found	Not Found	High
CNAG_00143	transcript=CNAG_00143-t26_1 | gene=CNAG_00143 | organism=Cryptococcus_neoformans_var._grubii_H99 | gene_product=phosphoribosylaminoimidazolesuccinocarboxamide synthase | transcript_product=phosphoribosylaminoimidazolesuccinocarboxamide synthase | location=CP003820.1:386986-389134(+) | protein_length=647 | sequence_SO=chromosome | SO=protein_coding | is_pseudo=false	0	8.616	4	1	1	1	647	48	1	0.01	1.47931e-16			200			Not Found	Not Found	Not Found	Not Found	Not Found	High
CNAG_06109	transcript=CNAG_06109-t26_1 | gene=CNAG_06109 | organism=Cryptococcus_neoformans_var._grubii_H99 | gene_product=hypothetical protein, hypothetical protein, variant | transcript_product=hypothetical protein | location=CP003831.1:332449-334030(+) | protein_length=453 | sequence_SO=chromosome | SO=protein_coding | is_pseudo=false	0	8.074	5	1	1	1	453	80	1								Not Found	Not Found	Not Found	Not Found	Not Found	High
CNAG_06445	transcript=CNAG_06445-t26_1 | gene=CNAG_06445 | organism=Cryptococcus_neoformans_var._grubii_H99 | gene_product=CMGC/CDK/CDK7 protein kinase | transcript_product=CMGC/CDK/CDK7 protein kinase | location=CP003832.1:503610-505125(+) | protein_length=358 | sequence_SO=chromosome | SO=protein_coding | is_pseudo=false	0	7.469	6	1	1	1	358	34	1								Not Found	Not Found	Not Found	High	Not Found	Not Found
CNAG_01470	transcript=CNAG_01470-t26_1 | gene=CNAG_01470 | organism=Cryptococcus_neoformans_var._grubii_H99 | gene_product=NADH dehydrogenase (ubiquinone) flavoprotein 2 | transcript_product=NADH dehydrogenase (ubiquinone) flavoprotein 2 | location=CP003830.1:40128-41085(-) | protein_length=249 | sequence_SO=chromosome | SO=protein_coding | is_pseudo=false	0	7.028	8	1	1	1	249	26	1	0.467	0.0446451	53.25	67.3	132.7	26.27	51.41	Peak Found	Peak Found	Peak Found	High	Not Found	Peak Found
CNAG_05997	transcript=CNAG_05997-t26_1 | gene=CNAG_05997 | organism=Cryptococcus_neoformans_var._grubii_H99 | gene_product=hypothetical protein | transcript_product=hypothetical protein | location=CP003831.1:42493-43341(-) | protein_length=175 | sequence_SO=chromosome | SO=protein_coding | is_pseudo=false	0	6.581	18	1	1	1	175	30	1								Not Found	Not Found	Not Found	Not Found	Not Found	High
CNAG_06226	transcript=CNAG_06226-t26_1 | gene=CNAG_06226 | organism=Cryptococcus_neoformans_var._grubii_H99 | gene_product=NADH dehydrogenase (ubiquinone) 1 alpha subcomplex 5 | transcript_product=NADH dehydrogenase (ubiquinone) 1 alpha subcomplex 5 | location=CP003831.1:676112-676611(-) | protein_length=131 | sequence_SO=chromosome | SO=protein_coding | is_pseudo=false	0	6.233	11	1	1	1	131	38	1	0.01	1.47931e-16			200			Not Found	Not Found	Not Found	High	Not Found	Not Found
CNAG_03270	transcript=CNAG_03270-t26_1 | gene=CNAG_03270 | organism=Cryptococcus_neoformans_var._grubii_H99 | gene_product=Adenylosuccinate lyase | transcript_product=Adenylosuccinate lyase | location=CP003827.1:532403-534381(+) | protein_length=479 | sequence_SO=chromosome | SO=protein_coding | is_pseudo=false	0	6.009	4	1	1	1	479	26	1	0.01	1.47931e-16			200			Not Found	Not Found	Not Found	High	Not Found	Not Found
CNAG_07531	transcript=CNAG_07531-t26_1 | gene=CNAG_07531 | organism=Cryptococcus_neoformans_var._grubii_H99 | gene_product=pyridoxal 5'-phosphate synthase, glutaminase subunit Pdx2 | transcript_product=pyridoxal 5'-phosphate synthase, glutaminase subunit Pdx2 | location=CP003822.1:1125506-1126545(-) | protein_length=243 | sequence_SO=chromosome | SO=protein_coding | is_pseudo=false	0	5.678	6	1	1	1	243	37	1	0.01	1.47931e-16			200			Not Found	Not Found	Not Found	High	Not Found	Not Found
CNAG_01598	transcript=CNAG_01598-t26_1 | gene=CNAG_01598 | organism=Cryptococcus_neoformans_var._grubii_H99 | gene_product=template-activating factor I | transcript_product=template-activating factor I | location=CP003830.1:384053-385317(+) | protein_length=270 | sequence_SO=chromosome | SO=protein_coding | is_pseudo=false	0	5.609	6	1	1	1	270	46	1	0.01	1.47931e-16			200			Not Found	Not Found	Not Found	High	Not Found	Not Found
CNAG_03701	transcript=CNAG_03701-t26_1 | gene=CNAG_03701 | organism=Cryptococcus_neoformans_var._grubii_H99 | gene_product=3-phosphoshikimate 1-carboxyvinyltransferase | transcript_product=3-phosphoshikimate 1-carboxyvinyltransferase | location=CP003821.1:569253-574360(-) | protein_length=1611 | sequence_SO=chromosome | SO=protein_coding | is_pseudo=false	0	4.926	1	1	1	1	1611	47	1	0.01	1.47931e-16			200		25.8	Not Found	Not Found	Not Found	Not Found	Peak Found	High
CNAG_07689	transcript=CNAG_07689-t26_1 | gene=CNAG_07689 | organism=Cryptococcus_neoformans_var._grubii_H99 | gene_product=pre-mRNA-splicing factor cwc22 | transcript_product=pre-mRNA-splicing factor cwc22 | location=CP003826.1:1298002-1300752(-) | protein_length=832 | sequence_SO=chromosome | SO=protein_coding | is_pseudo=false	0	4.836	2	1	1	1	832	28	1								Not Found	Not Found	Not Found	High	Not Found	Not Found
CNAG_00622	transcript=CNAG_00622-t26_1 | gene=CNAG_00622 | organism=Cryptococcus_neoformans_var._grubii_H99 | gene_product=Acetylornithine aminotransferase | transcript_product=Acetylornithine aminotransferase | location=CP003820.1:1594084-1595573(+) | protein_length=463 | sequence_SO=chromosome | SO=protein_coding | is_pseudo=false	0	4.817	4	1	1	1	463	23	1								Not Found	Not Found	Not Found	Not Found	Not Found	High
CNAG_01629	transcript=CNAG_01629-t26_1 | gene=CNAG_01629 | organism=Cryptococcus_neoformans_var._grubii_H99 | gene_product=multifunctional methyltransferase subunit TRM112 | transcript_product=multifunctional methyltransferase subunit TRM112 | location=CP003830.1:461179-461892(+) | protein_length=124 | sequence_SO=chromosome | SO=protein_coding | is_pseudo=false	0	4.788	19	1	1	1	124	29	1	2.898	8.81641e-05	0	148.7	51.3			Not Found	Not Found	High	Not Found	Not Found	Peak Found
CNAG_03904	transcript=CNAG_03904-t26_1 | gene=CNAG_03904 | organism=Cryptococcus_neoformans_var._grubii_H99 | gene_product=26S protease regulatory subunit 6B | transcript_product=26S protease regulatory subunit 6B | location=CP003821.1:1145158-1146970(-) | protein_length=414 | sequence_SO=chromosome | SO=protein_coding | is_pseudo=false	0	4.779	5	1	1	1	414	0	1	0.533	0.155307	0	69.5	130.5			Not Found	Not Found	Peak Found	High	Not Found	Not Found
CNAG_03898	transcript=CNAG_03898-t26_1 | gene=CNAG_03898 | organism=Cryptococcus_neoformans_var._grubii_H99 | gene_product=phosphoadenosine phosphosulfate reductase | transcript_product=phosphoadenosine phosphosulfate reductase | location=CP003821.1:1128904-1129888(-) | protein_length=272 | sequence_SO=chromosome | SO=protein_coding | is_pseudo=false	0	4.762	8	1	1	1	272	23	1								Not Found	Not Found	Not Found	High	Not Found	Not Found
CNAG_02285	transcript=CNAG_02285-t26_1 | gene=CNAG_02285 | organism=Cryptococcus_neoformans_var._grubii_H99 | gene_product=nucleoside diphosphate kinase | transcript_product=nucleoside diphosphate kinase | location=CP003825.1:700547-701486(-) | protein_length=152 | sequence_SO=chromosome | SO=protein_coding | is_pseudo=false	0	4.737	11	1	1	1	152	46	1	0.01	1.47931e-16			200			Not Found	Not Found	Not Found	Not Found	Not Found	High
CNAG_03634	transcript=CNAG_03634-t26_1 | gene=CNAG_03634 | organism=Cryptococcus_neoformans_var._grubii_H99 | gene_product=DNA-directed RNA polymerase I subunit RPA49 | transcript_product=DNA-directed RNA polymerase I subunit RPA49 | location=CP003821.1:396625-398124(+) | protein_length=427 | sequence_SO=chromosome | SO=protein_coding | is_pseudo=false	0	4.733	4	1	1	1	427	25	1								Not Found	Not Found	High	Not Found	Not Found	Not Found
CNAG_06277	transcript=CNAG_06277-t26_1 | gene=CNAG_06277 | organism=Cryptococcus_neoformans_var._grubii_H99 | gene_product=ribosomal RNA-processing protein 12 | transcript_product=ribosomal RNA-processing protein 12 | location=CP003832.1:64413-68645(+) | protein_length=1325 | sequence_SO=chromosome | SO=protein_coding | is_pseudo=false	0	4.649	1	1	1	1	1325	60	1	0.654	0.567499	24.39	79.1	120.9	24.92	11.92	Not Found	High	Peak Found	Not Found	Peak Found	Peak Found
CNAG_01031	transcript=CNAG_01031-t26_1 | gene=CNAG_01031 | organism=Cryptococcus_neoformans_var._grubii_H99 | gene_product=hypothetical protein | transcript_product=hypothetical protein | location=CP003824.1:1393095-1394418(+) | protein_length=389 | sequence_SO=chromosome | SO=protein_coding | is_pseudo=false	0	4.608	4	1	1	1	389	40	1	0.76	0.85683	55.79	71.3	128.7	52.66	62.71	Peak Found	Peak Found	Peak Found	Peak Found	Not Found	High
CNAG_04163	transcript=CNAG_04163-t26_1 | gene=CNAG_04163 | organism=Cryptococcus_neoformans_var._grubii_H99 | gene_product=hypothetical protein | transcript_product=hypothetical protein | location=CP003828.1:171074-174502(+) | protein_length=1025 | sequence_SO=chromosome | SO=protein_coding | is_pseudo=false	0	4.587	1	1	1	1	1025	32	1	0.01	1.47931e-16			200			Not Found	Not Found	Not Found	Not Found	Not Found	High
CNAG_00400	transcript=CNAG_00400-t26_2 | gene=CNAG_00400 | organism=Cryptococcus_neoformans_var._grubii_H99 | gene_product=secondary thiamine-phosphate synthase enzyme, secondary thiamine-phosphate synthase enzyme, variant | transcript_product=secondary thiamine-phosphate synthase enzyme, variant | location=CP003820.1:1050472-1051379(+) | protein_length=145 | sequence_SO=chromosome | SO=protein_coding | is_…	0	4.438	10	1	1	1	145	0	1	0.457	0.0373891	0	62.8	137.2			Not Found	Not Found	Peak Found	High	Not Found	Not Found
CNAG_04028	transcript=CNAG_04028-t26_2 | gene=CNAG_04028 | organism=Cryptococcus_neoformans_var._grubii_H99 | gene_product=RNA binding protein, RNA binding protein, variant | transcript_product=RNA binding protein, variant | location=CP003821.1:1439809-1441304(+) | protein_length=354 | sequence_SO=chromosome | SO=protein_coding | is_pseudo=false	0	4.408	8	1	1	1	354	27	1	0.01	1.47931e-16			200			Not Found	Not Found	Not Found	Not Found	Not Found	High
CNAG_06578	transcript=CNAG_06578-t26_1 | gene=CNAG_06578 | organism=Cryptococcus_neoformans_var._grubii_H99 | gene_product=hypothetical protein | transcript_product=hypothetical protein | location=CP003826.1:175750-176364(+) | protein_length=187 | sequence_SO=chromosome | SO=protein_coding | is_pseudo=false	0	4.37	14	1	1	1	187	20	1	0.893	0.992721	44.26	94.4	105.6		40.46	Not Found	Not Found	Peak Found	High	Not Found	Peak Found
CNAG_00386	transcript=CNAG_00386-t26_1 | gene=CNAG_00386 | organism=Cryptococcus_neoformans_var._grubii_H99 | gene_product=translation initiation factor 4G | transcript_product=translation initiation factor 4G | location=CP003820.1:1015462-1019192(+) | protein_length=1169 | sequence_SO=chromosome | SO=protein_coding | is_pseudo=false	0	4.368	2	1	1	1	1169	20	1								Not Found	Not Found	Not Found	Not Found	Not Found	High
CNAG_03961	transcript=CNAG_03961-t26_1 | gene=CNAG_03961 | organism=Cryptococcus_neoformans_var._grubii_H99 | gene_product=hypothetical protein | transcript_product=hypothetical protein | location=CP003821.1:1282541-1283299(+) | protein_length=252 | sequence_SO=chromosome | SO=protein_coding | is_pseudo=false	0	4.346	6	1	1	1	252	37	1	0.907	0.992721	25.36	92.6	107.4	11.11	24.58	Not Found	Peak Found	Peak Found	High	Peak Found	Peak Found
CNAG_02444	transcript=CNAG_02444-t26_1 | gene=CNAG_02444 | organism=Cryptococcus_neoformans_var._grubii_H99 | gene_product=hypothetical protein | transcript_product=hypothetical protein | location=CP003825.1:311370-312813(+) | protein_length=346 | sequence_SO=chromosome | SO=protein_coding | is_pseudo=false	0	4.295	5	1	1	1	346	0	1								Not Found	Not Found	Not Found	Not Found	High	Not Found
CNAG_03819	transcript=CNAG_03819-t26_1 | gene=CNAG_03819 | organism=Cryptococcus_neoformans_var._grubii_H99 | gene_product=sterol 24-C-methyltransferase | transcript_product=sterol 24-C-methyltransferase | location=CP003821.1:922748-924262(+) | protein_length=343 | sequence_SO=chromosome | SO=protein_coding | is_pseudo=false	0	4.263	5	1	1	1	343	20	1	0.01	1.47931e-16			200		88.35	Not Found	Not Found	Not Found	Peak Found	Not Found	High
CNAG_03034	transcript=CNAG_03034-t26_1 | gene=CNAG_03034 | organism=Cryptococcus_neoformans_var._grubii_H99 | gene_product=RNA exonuclease 1 | transcript_product=RNA exonuclease 1 | location=CP003822.1:152737-154599(-) | protein_length=532 | sequence_SO=chromosome | SO=protein_coding | is_pseudo=false	0	4.221	2	1	1	1	532	20	1	0.01	1.47931e-16			200		73.35	Not Found	Not Found	Not Found	High	Not Found	Peak Found
CNAG_05348	transcript=CNAG_05348-t26_1 | gene=CNAG_05348 | organism=Cryptococcus_neoformans_var._grubii_H99 | gene_product=cell division control protein 42 | transcript_product=cell division control protein 42 | location=CP003833.2:53446-54346(-) | protein_length=193 | sequence_SO=chromosome | SO=protein_coding | is_pseudo=false	0	4.2	8	1	1	1	193	24	1	100	1.47931e-16		200				High	Not Found	Not Found	Not Found	Not Found	Not Found
CNAG_00058	transcript=CNAG_00058-t26_1 | gene=CNAG_00058 | organism=Cryptococcus_neoformans_var._grubii_H99 | gene_product=T-complex protein 1 subunit epsilon | transcript_product=T-complex protein 1 subunit epsilon | location=CP003820.1:163462-166147(-) | protein_length=548 | sequence_SO=chromosome | SO=protein_coding | is_pseudo=false	0	4.189	3	1	1	1	548	51	1								Not Found	Not Found	Not Found	High	Not Found	Not Found
CNAG_02753	transcript=CNAG_02753-t26_1 | gene=CNAG_02753 | organism=Cryptococcus_neoformans_var._grubii_H99 | gene_product=endoplasmic reticulum protein | transcript_product=endoplasmic reticulum protein | location=CP003822.1:840610-841657(+) | protein_length=278 | sequence_SO=chromosome | SO=protein_coding | is_pseudo=false	0	4.164	6	1	1	1	278	46	1								Not Found	Not Found	Not Found	Not Found	Not Found	High
CNAG_05783	transcript=CNAG_05783-t26_1 | gene=CNAG_05783 | organism=Cryptococcus_neoformans_var._grubii_H99 | gene_product=transcription initiation factor TFIIB | transcript_product=transcription initiation factor TFIIB | location=CP003826.1:855825-857268(+) | protein_length=371 | sequence_SO=chromosome | SO=protein_coding | is_pseudo=false	0	4.028	3	1	1	1	371	0	1	1.428	0.39185	14.04	117.6	82.4	3.61	13.68	Not Found	High	Peak Found	Peak Found	Not Found	Peak Found
CNAG_03352	transcript=CNAG_03352-t26_1 | gene=CNAG_03352 | organism=Cryptococcus_neoformans_var._grubii_H99 | gene_product=hypothetical protein | transcript_product=hypothetical protein | location=CP003827.1:725760-726196(-) | protein_length=91 | sequence_SO=chromosome | SO=protein_coding | is_pseudo=false	0	4.024	14	1	1	1	91	28	1	0.461	0.040673	0	63.1	136.9			Peak Found	Not Found	Not Found	High	Not Found	Not Found
CNAG_00649	transcript=CNAG_00649-t26_1 | gene=CNAG_00649 | organism=Cryptococcus_neoformans_var._grubii_H99 | gene_product=tryptophan synthase, beta subunit | transcript_product=tryptophan synthase, beta subunit | location=CP003820.1:1688094-1690677(-) | protein_length=715 | sequence_SO=chromosome | SO=protein_coding | is_pseudo=false	0	4.004	3	1	1	1	715	0	1								Not Found	Not Found	Not Found	High	Not Found	Not Found
CNAG_03725	transcript=CNAG_03725-t26_1 | gene=CNAG_03725 | organism=Cryptococcus_neoformans_var._grubii_H99 | gene_product=dTDP-4-dehydrorhamnose reductase | transcript_product=dTDP-4-dehydrorhamnose reductase | location=CP003821.1:630807-632046(-) | protein_length=303 | sequence_SO=chromosome | SO=protein_coding | is_pseudo=false	0	3.974	5	1	1	1	303	0	1	0.01	1.47931e-16			200			Not Found	Not Found	Not Found	Not Found	Not Found	High
CNAG_02545	transcript=CNAG_02545-t26_1 | gene=CNAG_02545 | organism=Cryptococcus_neoformans_var._grubii_H99 | gene_product=Inorganic pyrophosphatase | transcript_product=Inorganic pyrophosphatase | location=CP003825.1:37157-38751(+) | protein_length=316 | sequence_SO=chromosome | SO=protein_coding | is_pseudo=false	0	3.866	3	1	1	1	316	43	1	0.715	0.759668	49.38	83.4	116.6	3.73	45.76	Not Found	Peak Found	Peak Found	High	Not Found	Peak Found
CNAG_02007	transcript=CNAG_02007-t26_1 | gene=CNAG_02007 | organism=Cryptococcus_neoformans_var._grubii_H99 | gene_product=adenylate kinase 1 | transcript_product=adenylate kinase 1 | location=CP003830.1:1515814-1517116(-) | protein_length=269 | sequence_SO=chromosome | SO=protein_coding | is_pseudo=false	0	3.864	4	1	1	1	269	0	1	0.619	0.455149	32.63	76.5	123.5	25.75	36.17	Not Found	Peak Found	Peak Found	Not Found	Peak Found	High
CNAG_03045	transcript=CNAG_03045-t26_1 | gene=CNAG_03045 | organism=Cryptococcus_neoformans_var._grubii_H99 | gene_product=hypothetical protein | transcript_product=hypothetical protein | location=CP003822.1:130346-131539(+) | protein_length=340 | sequence_SO=chromosome | SO=protein_coding | is_pseudo=false	0	3.837	4	1	1	1	340	26	1	1.072	0.938351	80.67	103.5	96.5		67.59	Not Found	Not Found	Peak Found	High	Not Found	Peak Found
CNAG_01049	transcript=CNAG_01049-t26_1 | gene=CNAG_01049 | organism=Cryptococcus_neoformans_var._grubii_H99 | gene_product=H/ACA ribonucleoprotein complex subunit 3 | transcript_product=H/ACA ribonucleoprotein complex subunit 3 | location=CP003824.1:1345120-1345531(-) | protein_length=64 | sequence_SO=chromosome | SO=protein_coding | is_pseudo=false	0	3.802	14	1	1	1	64	31	1	0.883	0.992721	76.09	93.8	106.2	10.37	85.25	Not Found	Peak Found	Peak Found	Peak Found	Peak Found	High
CNAG_05935	transcript=CNAG_05935-t26_1 | gene=CNAG_05935 | organism=Cryptococcus_neoformans_var._grubii_H99 | gene_product=UMP-CMP kinase | transcript_product=UMP-CMP kinase | location=CP003826.1:1255329-1256446(+) | protein_length=277 | sequence_SO=chromosome | SO=protein_coding | is_pseudo=false	0	3.726	8	1	1	1	277	22	1								Not Found	Not Found	Not Found	Not Found	Not Found	High
CNAG_07941	transcript=CNAG_07941-t26_1 | gene=CNAG_07941 | organism=Cryptococcus_neoformans_var._grubii_H99 | gene_product=hypothetical protein, hypothetical protein, variant | transcript_product=hypothetical protein | location=CP003832.1:531153-533674(+) | protein_length=750 | sequence_SO=chromosome | SO=protein_coding | is_pseudo=false	0	3.69	2	1	1	1	750	0	1	1.198	0.759835	23.7	108.4	91.6	27.14	22.61	Peak Found	High	Peak Found	Peak Found	Not Found	Peak Found
CNAG_04961	transcript=CNAG_04961-t26_1 | gene=CNAG_04961 | organism=Cryptococcus_neoformans_var._grubii_H99 | gene_product=orotidine 5'-phosphate decarboxylase | transcript_product=orotidine 5'-phosphate decarboxylase | location=CP003823.1:85291-86259(+) | protein_length=270 | sequence_SO=chromosome | SO=protein_coding | is_pseudo=false	0	3.641	4	1	1	1	270	29	1	0.451	0.0325208	0	62.2	137.8			Peak Found	Not Found	Not Found	Not Found	Not Found	High
CNAG_03168	transcript=CNAG_03168-t26_1 | gene=CNAG_03168 | organism=Cryptococcus_neoformans_var._grubii_H99 | gene_product=sulfite reductase (NADPH) flavoprotein alpha- component | transcript_product=sulfite reductase (NADPH) flavoprotein alpha- component | location=CP003827.1:233647-237026(-) | protein_length=1055 | sequence_SO=chromosome | SO=protein_coding | is_pseudo=false	0	3.632	5	1	1	1	1055	28	1								Not Found	Not Found	Not Found	Not Found	Not Found	High
CNAG_05440	transcript=CNAG_05440-t26_1 | gene=CNAG_05440 | organism=Cryptococcus_neoformans_var._grubii_H99 | gene_product=pyridoxamine 5'-phosphate oxidase | transcript_product=pyridoxamine 5'-phosphate oxidase | location=CP003833.2:315895-316752(-) | protein_length=268 | sequence_SO=chromosome | SO=protein_coding | is_pseudo=false	0	3.625	4	1	1	1	268	24	1	0.797	0.934641	0	88.7	111.3			Not Found	Not Found	Peak Found	High	Not Found	Not Found
CNAG_05708	transcript=CNAG_05708-t26_1 | gene=CNAG_05708 | organism=Cryptococcus_neoformans_var._grubii_H99 | gene_product=ubiquitin carboxyl-terminal hydrolase 5/13 | transcript_product=ubiquitin carboxyl-terminal hydrolase 5/13 | location=CP003826.1:667396-670285(-) | protein_length=796 | sequence_SO=chromosome | SO=protein_coding | is_pseudo=false	0.001	3.59	2	1	1	1	796	20	1								Not Found	High	Not Found	Not Found	Not Found	Not Found
CNAG_07965	transcript=CNAG_07965-t26_1 | gene=CNAG_07965 | organism=Cryptococcus_neoformans_var._grubii_H99 | gene_product=hypothetical protein | transcript_product=hypothetical protein | location=CP003821.1:778470-781519(-) | protein_length=475 | sequence_SO=chromosome | SO=protein_coding | is_pseudo=false	0.001	3.553	3	1	1	1	475	15	1	0.822	0.95217	16.2	90.3	109.7		15.36	Not Found	Not Found	Peak Found	Peak Found	Not Found	High
CNAG_03299	transcript=CNAG_03299-t26_1 | gene=CNAG_03299 | organism=Cryptococcus_neoformans_var._grubii_H99 | gene_product=coatomer beta subunit | transcript_product=coatomer beta subunit | location=CP003827.1:597594-601029(+) | protein_length=952 | sequence_SO=chromosome | SO=protein_coding | is_pseudo=false	0.001	3.493	3	1	1	1	952	0	1								Not Found	Not Found	Not Found	High	Not Found	Not Found
CNAG_06088	transcript=CNAG_06088-t26_1 | gene=CNAG_06088 | organism=Cryptococcus_neoformans_var._grubii_H99 | gene_product=aspartate aminotransferase, mitochondrial, aspartate aminotransferase, mitochondrial, variant | transcript_product=aspartate aminotransferase, mitochondrial | location=CP003831.1:269498-271473(-) | protein_length=432 | sequence_SO=chromosome | SO=protein_coding | is_pseudo=false	0.001	3.479	5	1	1	1	432	0	1	0.01	1.47931e-16			200		95.11	Not Found	Not Found	Not Found	Peak Found	Not Found	High
CNAG_03521	transcript=CNAG_03521-t26_1 | gene=CNAG_03521 | organism=Cryptococcus_neoformans_var._grubii_H99 | gene_product=DNA-directed RNA polymerase III subunit RPC10 | transcript_product=DNA-directed RNA polymerase III subunit RPC10 | location=CP003827.1:1176987-1177631(+) | protein_length=108 | sequence_SO=chromosome | SO=protein_coding | is_pseudo=false	0.001	3.461	10	1	1	1	108	41	1								Not Found	Not Found	Not Found	Not Found	High	Not Found
CNAG_07719	transcript=CNAG_07719-t26_1 | gene=CNAG_07719 | organism=Cryptococcus_neoformans_var._grubii_H99 | gene_product=26S protease regulatory subunit 7 | transcript_product=26S protease regulatory subunit 7 | location=CP003827.1:374498-376266(+) | protein_length=450 | sequence_SO=chromosome | SO=protein_coding | is_pseudo=false	0.001	3.366	5	1	1	1	450	0	1								Not Found	Not Found	Not Found	Not Found	Not Found	High
CNAG_04284	transcript=CNAG_04284-t26_1 | gene=CNAG_04284 | organism=Cryptococcus_neoformans_var._grubii_H99 | gene_product=hypothetical protein | transcript_product=hypothetical protein | location=CP003828.1:482859-484565(-) | protein_length=440 | sequence_SO=chromosome | SO=protein_coding | is_pseudo=false	0.001	3.345	2	1	1	1	440	20	1								Not Found	Not Found	Not Found	Not Found	Not Found	High
CNAG_00389	transcript=CNAG_00389-t26_1 | gene=CNAG_00389 | organism=Cryptococcus_neoformans_var._grubii_H99 | gene_product=mitochondrial protein | transcript_product=mitochondrial protein | location=CP003820.1:1025073-1026298(+) | protein_length=373 | sequence_SO=chromosome | SO=protein_coding | is_pseudo=false	0.001	3.302	3	1	1	1	373	35	1	0.724	0.76641	53.47	84	116		47.98	Not Found	Not Found	Peak Found	High	Not Found	Peak Found
CNAG_06900	transcript=CNAG_06900-t26_1 | gene=CNAG_06900 | organism=Cryptococcus_neoformans_var._grubii_H99 | gene_product=2,3-bisphosphoglycerate-independent phosphoglycerate mutase | transcript_product=2,3-bisphosphoglycerate-independent phosphoglycerate mutase | location=CP003822.1:1461181-1463113(+) | protein_length=532 | sequence_SO=chromosome | SO=protein_coding | is_pseudo=false	0.001	3.285	3	1	1	1	532	0	1	1.741	0.0811482	133.81	127	73	6.62	97.18	Peak Found	Peak Found	Not Found	Peak Found	Not Found	High
CNAG_03790	transcript=CNAG_03790-t26_1 | gene=CNAG_03790 | organism=Cryptococcus_neoformans_var._grubii_H99 | gene_product=hypothetical protein | transcript_product=hypothetical protein | location=CP003821.1:821960-823413(+) | protein_length=395 | sequence_SO=chromosome | SO=protein_coding | is_pseudo=false	0.001	3.284	5	1	1	1	395	0	1	0.822	0.95217	40.76	90.3	109.7	25.91	44.43	Peak Found	Not Found	Peak Found	Peak Found	Not Found	High
CNAG_05437	transcript=CNAG_05437-t26_1 | gene=CNAG_05437 | organism=Cryptococcus_neoformans_var._grubii_H99 | gene_product=nascent polypeptide-associated complex subunit beta | transcript_product=nascent polypeptide-associated complex subunit beta | location=CP003833.2:309746-310561(+) | protein_length=175 | sequence_SO=chromosome | SO=protein_coding | is_pseudo=false	0.001	3.267	6	1	1	1	175	39	1	0.01	1.47931e-16			200			Not Found	Not Found	Not Found	Not Found	Not Found	High
CNAG_04009	transcript=CNAG_04009-t26_1 | gene=CNAG_04009 | organism=Cryptococcus_neoformans_var._grubii_H99 | gene_product=aminopeptidase 2 | transcript_product=aminopeptidase 2 | location=CP003821.1:1388500-1392044(-) | protein_length=1014 | sequence_SO=chromosome | SO=protein_coding | is_pseudo=false	0.001	3.194	2	1	1	1	1014	0	1								Not Found	Not Found	Not Found	Not Found	Not Found	High
CNAG_00361	transcript=CNAG_00361-t26_1 | gene=CNAG_00361 | organism=Cryptococcus_neoformans_var._grubii_H99 | gene_product=hypothetical protein | transcript_product=hypothetical protein | location=CP003820.1:916860-918538(-) | protein_length=431 | sequence_SO=chromosome | SO=protein_coding | is_pseudo=false	0.001	3.164	4	1	1	1	431	23	1	1.07	0.938351	111.6	103.4	96.6	12.8	89.95	Not Found	Peak Found	Peak Found	Peak Found	Not Found	High
CNAG_02502	transcript=CNAG_02502-t26_1 | gene=CNAG_02502 | organism=Cryptococcus_neoformans_var._grubii_H99 | gene_product=ATP-dependent RNA helicase DBP3 | transcript_product=ATP-dependent RNA helicase DBP3 | location=CP003825.1:145687-147781(-) | protein_length=611 | sequence_SO=chromosome | SO=protein_coding | is_pseudo=false	0.001	3.08	2	1	1	1	611	0	1	0.927	0.999747	31.86	96.2	103.8	29.72		Not Found	Peak Found	Peak Found	High	Not Found	Not Found
CNAG_03916	transcript=CNAG_03916-t26_1 | gene=CNAG_03916 | organism=Cryptococcus_neoformans_var._grubii_H99 | gene_product=glucose-6-phosphate isomerase | transcript_product=glucose-6-phosphate isomerase | location=CP003821.1:1179182-1181157(-) | protein_length=556 | sequence_SO=chromosome | SO=protein_coding | is_pseudo=false	0.001	3.062	3	1	1	1	556	0	1	0.01	1.47931e-16			200			Not Found	Not Found	Not Found	Not Found	Not Found	High
CNAG_00508	transcript=CNAG_00508-t26_1 | gene=CNAG_00508 | organism=Cryptococcus_neoformans_var._grubii_H99 | gene_product=vacuolar protein sorting-associated protein vps17 | transcript_product=vacuolar protein sorting-associated protein vps17 | location=CP003820.1:1297273-1300025(-) | protein_length=818 | sequence_SO=chromosome | SO=protein_coding | is_pseudo=false	0.001	3.057	2	1	1	1	818	0	1	1.035	0.95217	76.15	101.7	98.3	64.62		Not Found	High	Peak Found	Not Found	Not Found	Peak Found
CNAG_00978	transcript=CNAG_00978-t26_1 | gene=CNAG_00978 | organism=Cryptococcus_neoformans_var._grubii_H99 | gene_product=NADH dehydrogenase (ubiquinone) 1 alpha subcomplex 9 | transcript_product=NADH dehydrogenase (ubiquinone) 1 alpha subcomplex 9 | location=CP003824.1:1519054-1520492(-) | protein_length=411 | sequence_SO=chromosome | SO=protein_coding | is_pseudo=false	0.001	3.048	5	1	1	1	411	14	1	0.634	0.503623	48.86	77.6	122.4		44.26	Not Found	Not Found	Peak Found	Not Found	Peak Found	High
CNAG_04796	transcript=CNAG_04796-t26_1 | gene=CNAG_04796 | organism=Cryptococcus_neoformans_var._grubii_H99 | gene_product=calcineurin a catalytic subunit | transcript_product=calcineurin a catalytic subunit | location=CP003829.1:376381-379013(+) | protein_length=639 | sequence_SO=chromosome | SO=protein_coding | is_pseudo=false	0.001	2.984	3	1	1	1	639	50	1								Not Found	Not Found	Not Found	Not Found	Not Found	High
CNAG_00655	transcript=CNAG_00655-t26_1 | gene=CNAG_00655 | organism=Cryptococcus_neoformans_var._grubii_H99 | gene_product=large subunit acidic ribosomal protein P1 | transcript_product=large subunit acidic ribosomal protein P1 | location=CP003820.1:1706550-1707025(-) | protein_length=109 | sequence_SO=chromosome | SO=protein_coding | is_pseudo=false	0.001	2.917	12	1	1	1	109	0	1								Not Found	Not Found	Not Found	High	Not Found	Not Found
CNAG_06613	transcript=CNAG_06613-t26_1 | gene=CNAG_06613 | organism=Cryptococcus_neoformans_var._grubii_H99 | gene_product=endoplasmic reticulum protein | transcript_product=endoplasmic reticulum protein | location=CP003826.1:279977-281637(+) | protein_length=445 | sequence_SO=chromosome | SO=protein_coding | is_pseudo=false	0.001	2.859	3	1	1	1	445	14	1								Not Found	Not Found	Not Found	Not Found	Not Found	High
CNAG_01376	transcript=CNAG_01376-t26_1 | gene=CNAG_01376 | organism=Cryptococcus_neoformans_var._grubii_H99 | gene_product=stress response protein NST1, stress response protein NST1, variant | transcript_product=stress response protein NST1 | location=CP003824.1:455582-459840(+) | protein_length=1353 | sequence_SO=chromosome | SO=protein_coding | is_pseudo=false	0.001	2.853	1	1	1	1	1353	0	1	0.954	0.992721	26.72	96.4	103.6	21.3	30.84	Peak Found	Peak Found	Peak Found	Peak Found	Peak Found	High
CNAG_03641	transcript=CNAG_03641-t26_1 | gene=CNAG_03641 | organism=Cryptococcus_neoformans_var._grubii_H99 | gene_product=translation initiation factor 3 subunit D | transcript_product=translation initiation factor 3 subunit D | location=CP003821.1:415456-417307(-) | protein_length=547 | sequence_SO=chromosome | SO=protein_coding | is_pseudo=false	0.001	2.852	3	1	1	1	547	44	1	0.334	0.000620667	20.13	50.1	149.9	19.03		Not Found	Peak Found	Peak Found	Not Found	Not Found	High
CNAG_05671	transcript=CNAG_05671-t26_1 | gene=CNAG_05671 | organism=Cryptococcus_neoformans_var._grubii_H99 | gene_product=oxidation resistance protein 1 | transcript_product=oxidation resistance protein 1 | location=CP003826.1:571125-572885(-) | protein_length=462 | sequence_SO=chromosome | SO=protein_coding | is_pseudo=false	0.001	2.804	3	1	1	1	462	0	1	0.939	0.996547	13.03	96.8	103.2	16.41	1.31	Peak Found	Peak Found	Peak Found	High	Not Found	Peak Found
CNAG_04465	transcript=CNAG_04465-t26_1 | gene=CNAG_04465 | organism=Cryptococcus_neoformans_var._grubii_H99 | gene_product=small nuclear ribonucleoprotein, small nuclear ribonucleoprotein, variant | transcript_product=small nuclear ribonucleoprotein | location=CP003828.1:934846-936305(+) | protein_length=402 | sequence_SO=chromosome | SO=protein_coding | is_pseudo=false	0.001	2.791	2	1	1	1	402	27	1	1.195	0.759835	38.3	108.9	91.1	38.56	13.05	Not Found	Peak Found	High	Not Found	Peak Found	Peak Found
CNAG_03473	transcript=CNAG_03473-t26_1 | gene=CNAG_03473 | organism=Cryptococcus_neoformans_var._grubii_H99 | gene_product=lipoyl(octanoyl) transferase | transcript_product=lipoyl(octanoyl) transferase | location=CP003827.1:1048240-1049365(+) | protein_length=323 | sequence_SO=chromosome | SO=protein_coding | is_pseudo=false	0.001	2.721	2	1	1	1	323	28	1	0.893	0.992721	39.18	94.4	105.6	18.15	33.97	Peak Found	Peak Found	Peak Found	High	Peak Found	Peak Found
CNAG_02853	transcript=CNAG_02853-t26_1 | gene=CNAG_02853 | organism=Cryptococcus_neoformans_var._grubii_H99 | gene_product=amidophosphoribosyltransferase | transcript_product=amidophosphoribosyltransferase | location=CP003822.1:609351-611437(+) | protein_length=554 | sequence_SO=chromosome | SO=protein_coding | is_pseudo=false	0.001	2.72	2	1	1	1	554	0	1	1.048	0.95217	35.27	102.4	97.6		32.73	Not Found	Peak Found	Not Found	High	Not Found	Peak Found
CNAG_02079	transcript=CNAG_02079-t26_1 | gene=CNAG_02079 | organism=Cryptococcus_neoformans_var._grubii_H99 | gene_product=cytoplasmic protein | transcript_product=cytoplasmic protein | location=CP003825.1:1254558-1258929(-) | protein_length=1147 | sequence_SO=chromosome | SO=protein_coding | is_pseudo=false	0.001	2.71	1	1	1	1	1147	24	1	0.326	0.000409698	26.17	49.1	150.9	24.59		Not Found	Peak Found	Peak Found	Not Found	Not Found	High
CNAG_02847	transcript=CNAG_02847-t26_1 | gene=CNAG_02847 | organism=Cryptococcus_neoformans_var._grubii_H99 | gene_product=thymidylate kinase | transcript_product=thymidylate kinase | location=CP003822.1:626472-627282(+) | protein_length=217 | sequence_SO=chromosome | SO=protein_coding | is_pseudo=false	0.001	2.693	4	1	1	1	217	0	1								Not Found	Not Found	Not Found	High	Not Found	Not Found
CNAG_06949	transcript=CNAG_06949-t26_1 | gene=CNAG_06949 | organism=Cryptococcus_neoformans_var._grubii_H99 | gene_product=hypothetical protein | transcript_product=hypothetical protein | location=CP003824.1:774947-775707(+) | protein_length=65 | sequence_SO=chromosome | SO=protein_coding | is_pseudo=false	0.001	2.68	18	1	1	1	65	32	1								Not Found	Not Found	Not Found	Not Found	Not Found	High
CNAG_06742	transcript=CNAG_06742-t26_1 | gene=CNAG_06742 | organism=Cryptococcus_neoformans_var._grubii_H99 | gene_product=pre-60S factor REI1 | transcript_product=pre-60S factor REI1 | location=CP003821.1:165398-166814(-) | protein_length=413 | sequence_SO=chromosome | SO=protein_coding | is_pseudo=false	0.003	2.67	5	1	1	1	413	0	1								Not Found	High	Not Found	Not Found	Not Found	Not Found
CNAG_03824	transcript=CNAG_03824-t26_1 | gene=CNAG_03824 | organism=Cryptococcus_neoformans_var._grubii_H99 | gene_product=solute carrier family 25 (mitochondrial phosphate transporter), member 3 | transcript_product=solute carrier family 25 (mitochondrial phosphate transporter), member 3 | location=CP003821.1:935139-936568(-) | protein_length=325 | sequence_SO=chromosome | SO=protein_coding | is_pseudo=fal…	0.003	2.649	5	1	1	1	325	0	1								Not Found	Not Found	High	Not Found	Not Found	Not Found
CNAG_07033	transcript=CNAG_07033-t26_1 | gene=CNAG_07033 | organism=Cryptococcus_neoformans_var._grubii_H99 | gene_product=hypothetical protein | transcript_product=hypothetical protein | location=CP003833.2:50267-51525(+) | protein_length=340 | sequence_SO=chromosome | SO=protein_coding | is_pseudo=false	0.003	2.627	4	1	1	1	340	19	1								Not Found	Not Found	High	Not Found	Not Found	Not Found
CNAG_02033	transcript=CNAG_02033-t26_1 | gene=CNAG_02033 | organism=Cryptococcus_neoformans_var._grubii_H99 | gene_product=hypothetical protein | transcript_product=hypothetical protein | location=CP003825.1:1371045-1371641(-) | protein_length=158 | sequence_SO=chromosome | SO=protein_coding | is_pseudo=false	0.003	2.593	8	1	1	1	158	0	1	0.969	0.992721	5.46	98.4	101.6	40.87	1.32	Peak Found	Peak Found	Peak Found	Not Found	Peak Found	High
CNAG_04194	transcript=CNAG_04194-t26_1 | gene=CNAG_04194 | organism=Cryptococcus_neoformans_var._grubii_H99 | gene_product=protein transporter SEC13 | transcript_product=protein transporter SEC13 | location=CP003828.1:257425-258728(+) | protein_length=332 | sequence_SO=chromosome | SO=protein_coding | is_pseudo=false	0.003	2.581	4	1	1	1	332	18	1	0.319	0.000300013	25.83	48.4	151.6	24.28		Peak Found	Peak Found	Not Found	Not Found	Not Found	High
CNAG_00894	transcript=CNAG_00894-t26_1 | gene=CNAG_00894 | organism=Cryptococcus_neoformans_var._grubii_H99 | gene_product=hypothetical protein | transcript_product=hypothetical protein | location=CP003824.1:1705377-1705847(-) | protein_length=73 | sequence_SO=chromosome | SO=protein_coding | is_pseudo=false	0.003	2.566	19	1	1	1	73	0	1	0.927	0.999747	22.26	96.2	103.8		21	Not Found	Not Found	Peak Found	High	Not Found	Peak Found
CNAG_06839	transcript=CNAG_06839-t26_1 | gene=CNAG_06839 | organism=Cryptococcus_neoformans_var._grubii_H99 | gene_product=Methylene-fatty-acyl-phospholipid synthase | transcript_product=Methylene-fatty-acyl-phospholipid synthase | location=CP003824.1:108416-109594(-) | protein_length=315 | sequence_SO=chromosome | SO=protein_coding | is_pseudo=false	0.003	2.553	7	1	1	1	315	0	1								Not Found	Not Found	Not Found	High	Not Found	Not Found
CNAG_06552	transcript=CNAG_06552-t26_1 | gene=CNAG_06552 | organism=Cryptococcus_neoformans_var._grubii_H99 | gene_product=CAMK/CAMKL/AMPK protein kinase | transcript_product=CAMK/CAMKL/AMPK protein kinase | location=CP003826.1:95233-98158(-) | protein_length=749 | sequence_SO=chromosome | SO=protein_coding | is_pseudo=false	0.003	2.501	2	1	1	1	749	16	1								Not Found	Not Found	Not Found	Not Found	Not Found	High
CNAG_00147	transcript=CNAG_00147-t26_1 | gene=CNAG_00147 | organism=Cryptococcus_neoformans_var._grubii_H99 | gene_product=pre-mRNA-processing-splicing factor 8 | transcript_product=pre-mRNA-processing-splicing factor 8 | location=CP003820.1:394476-402702(+) | protein_length=2531 | sequence_SO=chromosome | SO=protein_coding | is_pseudo=false	0.003	2.452	0	1	1	1	2531	17	1	0.668	0.602761	0	80.1	119.9			Not Found	Not Found	Peak Found	High	Not Found	Not Found
CNAG_05764	transcript=CNAG_05764-t26_1 | gene=CNAG_05764 | organism=Cryptococcus_neoformans_var._grubii_H99 | gene_product=small subunit ribosomal protein S5 | transcript_product=small subunit ribosomal protein S5 | location=CP003826.1:806440-807643(+) | protein_length=309 | sequence_SO=chromosome | SO=protein_coding | is_pseudo=false	0.003	2.443	7	1	1	1	309	0	1	0.607	0.39676	6.19	75.5	124.5	5.9		Not Found	High	Peak Found	Not Found	Not Found	Peak Found
CNAG_04900	transcript=CNAG_04900-t26_1 | gene=CNAG_04900 | organism=Cryptococcus_neoformans_var._grubii_H99 | gene_product=WD40 repeat protein Ciao1 | transcript_product=WD40 repeat protein Ciao1 | location=CP003829.1:77602-79156(-) | protein_length=440 | sequence_SO=chromosome | SO=protein_coding | is_pseudo=false	0.003	2.37	6	1	1	1	440	0	1								Not Found	Not Found	High	Not Found	Not Found	Not Found
CNAG_06153	transcript=CNAG_06153-t26_1 | gene=CNAG_06153 | organism=Cryptococcus_neoformans_var._grubii_H99 | gene_product=26S protease regulatory subunit 6A-B | transcript_product=26S protease regulatory subunit 6A-B | location=CP003831.1:442123-443990(+) | protein_length=465 | sequence_SO=chromosome | SO=protein_coding | is_pseudo=false	0.003	2.363	2	1	1	1	465	15	1	0.712	0.749276	19.32	83.2	116.8	17.16	8.23	Peak Found	Peak Found	Peak Found	High	Peak Found	Peak Found
CNAG_01413	transcript=CNAG_01413-t26_1 | gene=CNAG_01413 | organism=Cryptococcus_neoformans_var._grubii_H99 | gene_product=nucleolysin TIA-1/TIAR | transcript_product=nucleolysin TIA-1/TIAR | location=CP003824.1:372417-373923(+) | protein_length=434 | sequence_SO=chromosome | SO=protein_coding | is_pseudo=false	0.002	2.35	5	1	1	1	434	37	1	0.933	0.999747	20.81	94.5	105.5	8.85	55.17	Peak Found	Peak Found	Peak Found	High	Peak Found	Peak Found
CNAG_02303	transcript=CNAG_02303-t26_1 | gene=CNAG_02303 | organism=Cryptococcus_neoformans_var._grubii_H99 | gene_product=pre-mRNA-splicing factor ATP-dependent RNA helicase prp16 | transcript_product=pre-mRNA-splicing factor ATP-dependent RNA helicase prp16 | location=CP003825.1:654688-659816(+) | protein_length=1302 | sequence_SO=chromosome | SO=protein_coding | is_pseudo=false	0.002	2.339	1	1	1	1	1302	0	1	0.597	0.374535	51.86	73.1	126.9	38.44	52.08	Peak Found	Peak Found	Peak Found	High	Peak Found	Peak Found
CNAG_01974	transcript=CNAG_01974-t26_1 | gene=CNAG_01974 | organism=Cryptococcus_neoformans_var._grubii_H99 | gene_product=large subunit ribosomal protein L36 | transcript_product=large subunit ribosomal protein L36 | location=CP003830.1:1416461-1416839(+) | protein_length=107 | sequence_SO=chromosome | SO=protein_coding | is_pseudo=false	0.002	2.332	9	1	1	1	107	0	1	0.801	0.938351	37.22	88	112	21.14	33.81	Peak Found	Peak Found	Peak Found	High	Not Found	Peak Found
CNAG_00075	transcript=CNAG_00075-t26_1 | gene=CNAG_00075 | organism=Cryptococcus_neoformans_var._grubii_H99 | gene_product=hypothetical protein | transcript_product=hypothetical protein | location=CP003820.1:208635-209249(-) | protein_length=157 | sequence_SO=chromosome | SO=protein_coding | is_pseudo=false	0.002	2.328	9	1	1	1	157	25	1	1.074	0.938351	58.56	103.6	96.4	20.02	58.62	Not Found	Peak Found	Peak Found	Peak Found	Not Found	High
CNAG_03183	transcript=CNAG_03183-t26_1 | gene=CNAG_03183 | organism=Cryptococcus_neoformans_var._grubii_H99 | gene_product=nuclear protein | transcript_product=nuclear protein | location=CP003827.1:277023-280428(-) | protein_length=1006 | sequence_SO=chromosome | SO=protein_coding | is_pseudo=false	0.002	2.324	1	1	1	1	1006	15	1								Not Found	Not Found	High	Not Found	Not Found	Not Found
CNAG_01400	transcript=CNAG_01400-t26_1 | gene=CNAG_01400 | organism=Cryptococcus_neoformans_var._grubii_H99 | gene_product=3-deoxy-7-phosphoheptulonate synthase | transcript_product=3-deoxy-7-phosphoheptulonate synthase | location=CP003824.1:402242-403675(-) | protein_length=392 | sequence_SO=chromosome | SO=protein_coding | is_pseudo=false	0.002	2.321	4	1	1	1	392	0	1	0.01	1.47931e-16			200			Not Found	Not Found	Not Found	High	Not Found	Not Found
CNAG_00006	transcript=CNAG_00006-t26_1 | gene=CNAG_00006 | organism=Cryptococcus_neoformans_var._grubii_H99 | gene_product=prohibitin-2 | transcript_product=prohibitin-2 | location=CP003820.1:24790-26105(-) | protein_length=318 | sequence_SO=chromosome | SO=protein_coding | is_pseudo=false	0.002	2.309	2	1	1	1	318	0	1	1.215	0.739592	92.99	109.7	90.3		75.15	Not Found	Peak Found	Not Found	Peak Found	Not Found	High
CNAG_04156	transcript=CNAG_04156-t26_1 | gene=CNAG_04156 | organism=Cryptococcus_neoformans_var._grubii_H99 | gene_product=Homoserine kinase | transcript_product=Homoserine kinase | location=CP003828.1:152327-153503(+) | protein_length=357 | sequence_SO=chromosome | SO=protein_coding | is_pseudo=false	0.002	2.294	3	1	1	1	357	23	1								High	Not Found	Not Found	Not Found	Not Found	Not Found
CNAG_03871	transcript=CNAG_03871-t26_1 | gene=CNAG_03871 | organism=Cryptococcus_neoformans_var._grubii_H99 | gene_product=phosphotyrosine protein phosphatase | transcript_product=phosphotyrosine protein phosphatase | location=CP003821.1:1052951-1053668(+) | protein_length=154 | sequence_SO=chromosome | SO=protein_coding | is_pseudo=false	0.002	2.271	7	1	1	1	154	15	1	0.695	0.697185	1.63	82	118	1.55		Not Found	Peak Found	Peak Found	High	Not Found	Not Found
CNAG_07676	transcript=CNAG_07676-t26_1 | gene=CNAG_07676 | organism=Cryptococcus_neoformans_var._grubii_H99 | gene_product=ATP-dependent RNA helicase DBP2-A | transcript_product=ATP-dependent RNA helicase DBP2-A | location=CP003826.1:1033952-1036402(-) | protein_length=537 | sequence_SO=chromosome | SO=protein_coding | is_pseudo=false	0.002	2.214	1	1	1	1	537	25	1	1.426	0.39185	28.39	117.6	82.4	2.64	27.08	Peak Found	Not Found	Peak Found	High	Not Found	Peak Found
CNAG_01881	transcript=CNAG_01881-t26_1 | gene=CNAG_01881 | organism=Cryptococcus_neoformans_var._grubii_H99 | gene_product=molecular chaperone GrpE | transcript_product=molecular chaperone GrpE | location=CP003830.1:1166423-1167192(+) | protein_length=228 | sequence_SO=chromosome | SO=protein_coding | is_pseudo=false	0.002	2.191	6	1	1	1	228	36	1	0.01	1.47931e-16			200			Not Found	Not Found	Not Found	Not Found	Not Found	High
CNAG_03368	transcript=CNAG_03368-t26_1 | gene=CNAG_03368 | organism=Cryptococcus_neoformans_var._grubii_H99 | gene_product=microtubule Associated protein, variant, microtubule associated protein | transcript_product=microtubule associated protein | location=CP003827.1:766194-773722(+) | protein_length=2208 | sequence_SO=chromosome | SO=protein_coding | is_pseudo=false	0.002	2.182	0	1	1	1	2208	0	1	1.184	0.772298	27.3	104.9	95.1	11.6	27.41	Peak Found	Peak Found	Peak Found	Peak Found	Not Found	High
CNAG_05683	transcript=CNAG_05683-t26_1 | gene=CNAG_05683 | organism=Cryptococcus_neoformans_var._grubii_H99 | gene_product=hypothetical protein | transcript_product=hypothetical protein | location=CP003826.1:605633-606106(+) | protein_length=121 | sequence_SO=chromosome | SO=protein_coding | is_pseudo=false	0.002	2.171	12	1	1	1	121	18	1	0.01	1.47931e-16			200		84.25	Not Found	Not Found	Not Found	Peak Found	Not Found	High
CNAG_04721	transcript=CNAG_04721-t26_1 | gene=CNAG_04721 | organism=Cryptococcus_neoformans_var._grubii_H99 | gene_product=hypothetical protein | transcript_product=hypothetical protein | location=CP003829.1:588593-590503(+) | protein_length=539 | sequence_SO=chromosome | SO=protein_coding | is_pseudo=false	0.005	2.125	3	1	1	1	539	0	1	2.127	0.00851621	33.85	136	64	39.89	35.01	High	Peak Found	Not Found	Peak Found	Not Found	Peak Found
CNAG_05541	transcript=CNAG_05541-t26_1 | gene=CNAG_05541 | organism=Cryptococcus_neoformans_var._grubii_H99 | gene_product=kinase regulator | transcript_product=kinase regulator | location=CP003833.2:601070-602248(-) | protein_length=218 | sequence_SO=chromosome | SO=protein_coding | is_pseudo=false	0.007	2.113	6	1	1	1	218	27	1	0.896	0.992721	16.47	94.5	105.5		15.62	Not Found	High	Not Found	Not Found	Peak Found	Peak Found
CNAG_02854	transcript=CNAG_02854-t26_1 | gene=CNAG_02854 | organism=Cryptococcus_neoformans_var._grubii_H99 | gene_product=peroxiredoxin Q/BCP | transcript_product=peroxiredoxin Q/BCP | location=CP003822.1:607959-609065(-) | protein_length=259 | sequence_SO=chromosome | SO=protein_coding | is_pseudo=false	0.007	2.081	5	1	1	1	259	16	1	0.962	0.992721	28.41	98.1	101.9	8.13	28.13	Not Found	Peak Found	Peak Found	Not Found	Peak Found	High
CNAG_00236	transcript=CNAG_00236-t26_1 | gene=CNAG_00236 | organism=Cryptococcus_neoformans_var._grubii_H99 | gene_product=8-Amino-7-oxononanoate synthase | transcript_product=8-Amino-7-oxononanoate synthase | location=CP003820.1:618337-619853(+) | protein_length=447 | sequence_SO=chromosome | SO=protein_coding | is_pseudo=false	0.007	2.06	3	1	1	1	447	0	1								Not Found	Not Found	Not Found	High	Not Found	Not Found
CNAG_05462	transcript=CNAG_05462-t26_1 | gene=CNAG_05462 | organism=Cryptococcus_neoformans_var._grubii_H99 | gene_product=cytochrome b5 reductase | transcript_product=cytochrome b5 reductase | location=CP003833.2:373578-375102(-) | protein_length=352 | sequence_SO=chromosome | SO=protein_coding | is_pseudo=false	0.007	2.05	3	1	1	1	352	22	1	0.655	0.567797	65.74	79.1	120.9	17.14	63.33	Not Found	Peak Found	Peak Found	Not Found	Peak Found	High
CNAG_05480	transcript=CNAG_05480-t26_1 | gene=CNAG_05480 | organism=Cryptococcus_neoformans_var._grubii_H99 | gene_product=Hexokinase, hexokinase, variant | transcript_product=Hexokinase | location=CP003833.2:424641-427248(-) | protein_length=557 | sequence_SO=chromosome | SO=protein_coding | is_pseudo=false	0.007	2.018	2	1	1	1	557	18	1	0.01	1.47931e-16			200			Not Found	Not Found	Not Found	Not Found	Not Found	High
CNAG_07347	transcript=CNAG_07347-t26_1 | gene=CNAG_07347 | organism=Cryptococcus_neoformans_var._grubii_H99 | gene_product=Heat shock protein | transcript_product=Heat shock protein | location=CP003820.1:761226-764251(-) | protein_length=898 | sequence_SO=chromosome | SO=protein_coding | is_pseudo=false	0.007	2.01	1	1	1	1	898	19	1	2.077	0.0120639	0	135	65			Not Found	High	Not Found	Not Found	Not Found	Peak Found
CNAG_01657	transcript=CNAG_01657-t26_1 | gene=CNAG_01657 | organism=Cryptococcus_neoformans_var._grubii_H99 | gene_product=fumarate hydratase, mitochondrial | transcript_product=fumarate hydratase, mitochondrial | location=CP003830.1:539680-541610(+) | protein_length=510 | sequence_SO=chromosome | SO=protein_coding | is_pseudo=false	0.007	1.995	4	1	1	1	510	0	1	0.01	1.47931e-16			200		66.74	Not Found	Not Found	Not Found	Peak Found	Not Found	High
CNAG_04692	transcript=CNAG_04692-t26_1 | gene=CNAG_04692 | organism=Cryptococcus_neoformans_var._grubii_H99 | gene_product=thymidylate synthase | transcript_product=thymidylate synthase | location=CP003829.1:682887-683994(-) | protein_length=317 | sequence_SO=chromosome | SO=protein_coding | is_pseudo=false	0.007	1.987	4	1	1	1	317	0	1	0.783	0.922764	0	87.9	112.1			Peak Found	Not Found	Not Found	High	Not Found	Not Found
CNAG_00788	transcript=CNAG_00788-t26_1 | gene=CNAG_00788 | organism=Cryptococcus_neoformans_var._grubii_H99 | gene_product=NADH dehydrogenase | transcript_product=NADH dehydrogenase | location=CP003820.1:2072931-2075076(-) | protein_length=565 | sequence_SO=chromosome | SO=protein_coding | is_pseudo=false	0.007	1.977	2	1	1	1	565	0	1	1.01	0.968583	41.98	97.8	102.2	52.88	40.3	Peak Found	Peak Found	Peak Found	Not Found	Peak Found	High
CNAG_02407	transcript=CNAG_02407-t26_1 | gene=CNAG_02407 | organism=Cryptococcus_neoformans_var._grubii_H99 | gene_product=Phospholipase D | transcript_product=Phospholipase D | location=CP003825.1:400029-404250(-) | protein_length=871 | sequence_SO=chromosome | SO=protein_coding | is_pseudo=false	0.007	1.969	2	1	1	1	871	0	1								Not Found	Not Found	Not Found	Not Found	Not Found	High
CNAG_02530	transcript=CNAG_02530-t26_1 | gene=CNAG_02530 | organism=Cryptococcus_neoformans_var._grubii_H99 | gene_product=hypothetical protein | transcript_product=hypothetical protein | location=CP003825.1:71519-74200(+) | protein_length=748 | sequence_SO=chromosome | SO=protein_coding | is_pseudo=false	0.007	1.965	2	1	1	1	748	0	1	1.176	0.777976	0	108.1	91.9			Not Found	High	Not Found	Not Found	Not Found	Peak Found
CNAG_04666	transcript=CNAG_04666-t26_1 | gene=CNAG_04666 | organism=Cryptococcus_neoformans_var._grubii_H99 | gene_product=26S protease regulatory subunit 8 | transcript_product=26S protease regulatory subunit 8 | location=CP003829.1:734557-736090(-) | protein_length=407 | sequence_SO=chromosome | SO=protein_coding | is_pseudo=false	0.007	1.943	2	1	1	1	407	19	1	0.542	0.178734	40.28	70.3	129.7	44.12	26.48	Not Found	Peak Found	Peak Found	Not Found	High	Peak Found
CNAG_02035	transcript=CNAG_02035-t26_1 | gene=CNAG_02035 | organism=Cryptococcus_neoformans_var._grubii_H99 | gene_product=triose-phosphate isomerase | transcript_product=triose-phosphate isomerase | location=CP003825.1:1368392-1369347(-) | protein_length=251 | sequence_SO=chromosome | SO=protein_coding | is_pseudo=false	0.007	1.943	4	1	1	1	251	0	1	0.01	1.47931e-16			200			Not Found	Not Found	Not Found	Not Found	Not Found	High
CNAG_00022	transcript=CNAG_00022-t26_1 | gene=CNAG_00022 | organism=Cryptococcus_neoformans_var._grubii_H99 | gene_product=cytochrome c heme-lyase | transcript_product=cytochrome c heme-lyase | location=CP003820.1:69162-70126(-) | protein_length=269 | sequence_SO=chromosome | SO=protein_coding | is_pseudo=false	0.008	1.764	3	1	1	1	269	0	1	0.959	0.992721	42.53	97.9	102.1	12.48	36.29	Peak Found	Peak Found	Peak Found	Peak Found	Peak Found	High
CNAG_07631	transcript=CNAG_07631-t26_1 | gene=CNAG_07631 | organism=Cryptococcus_neoformans_var._grubii_H99 | gene_product=hypothetical protein | transcript_product=hypothetical protein | location=CP003825.1:392982-395927(+) | protein_length=947 | sequence_SO=chromosome | SO=protein_coding | is_pseudo=false	0.008	1.75	1	1	1	1	947	23	1	0.243	1.96687e-06	23.94	39.2	160.8	22.55		Not Found	Peak Found	Peak Found	Not Found	Not Found	High
CNAG_05393	transcript=CNAG_05393-t26_1 | gene=CNAG_05393 | organism=Cryptococcus_neoformans_var._grubii_H99 | gene_product=ATPase | transcript_product=ATPase | location=CP003833.2:192619-195143(+) | protein_length=626 | sequence_SO=chromosome | SO=protein_coding | is_pseudo=false	0.008	1.741	3	1	1	1	626	0	1								High	Not Found	Not Found	Not Found	Not Found	Not Found
CNAG_03588	transcript=CNAG_03588-t26_1 | gene=CNAG_03588 | organism=Cryptococcus_neoformans_var._grubii_H99 | gene_product=L-aminoadipate-semialdehyde dehydrogenase | transcript_product=L-aminoadipate-semialdehyde dehydrogenase | location=CP003827.1:1346038-1350502(-) | protein_length=1409 | sequence_SO=chromosome | SO=protein_coding | is_pseudo=false	0.009	1.706	1	1	1	1	1409	13	1	0.985	0.992721	56.8	99.2	100.8	1.06	50.92	Peak Found	Peak Found	Not Found	Peak Found	Not Found	High
CNAG_06556	transcript=CNAG_06556-t26_1 | gene=CNAG_06556 | organism=Cryptococcus_neoformans_var._grubii_H99 | gene_product=oxidoreductase | transcript_product=oxidoreductase | location=CP003826.1:106090-107621(-) | protein_length=360 | sequence_SO=chromosome | SO=protein_coding | is_pseudo=false	0.009	1.696	5	1	1	1	360	0	1	100	1.47931e-16		200		47.32		High	Peak Found	Peak Found	Not Found	Not Found	Not Found
CNAG_00722	transcript=CNAG_00722-t26_1 | gene=CNAG_00722 | organism=Cryptococcus_neoformans_var._grubii_H99 | gene_product=large subunit ribosomal protein L27 | transcript_product=large subunit ribosomal protein L27 | location=CP003820.1:1881459-1882209(-) | protein_length=183 | sequence_SO=chromosome | SO=protein_coding | is_pseudo=false	0.009	1.69	8	1	1	1	183	0	1								Not Found	Not Found	Not Found	Not Found	Not Found	High
CNAG_02917	transcript=CNAG_02917-t26_1 | gene=CNAG_02917 | organism=Cryptococcus_neoformans_var._grubii_H99 | gene_product=hypothetical protein | transcript_product=hypothetical protein | location=CP003822.1:453395-454824(-) | protein_length=302 | sequence_SO=chromosome | SO=protein_coding | is_pseudo=false	0.009	1.674	6	1	1	1	302	0	1	1.085	0.926869	28.46	104.1	95.9	7.97	28.14	Not Found	Peak Found	Peak Found	Peak Found	Not Found	High
CNAG_06691	transcript=CNAG_06691-t26_1 | gene=CNAG_06691 | organism=Cryptococcus_neoformans_var._grubii_H99 | gene_product=tuftelin-interacting protein 11 | transcript_product=tuftelin-interacting protein 11 | location=CP003826.1:501719-505146(-) | protein_length=1019 | sequence_SO=chromosome | SO=protein_coding | is_pseudo=false	0.009	1.669	1	1	1	1	1019	0	1	2.531	0.00076788	48.72	143.4	56.6	44.15		Peak Found	High	Not Found	Not Found	Not Found	Peak Found
CNAG_03975	transcript=CNAG_03975-t26_1 | gene=CNAG_03975 | organism=Cryptococcus_neoformans_var._grubii_H99 | gene_product=ribosome biogenesis protein ERB1 | transcript_product=ribosome biogenesis protein ERB1 | location=CP003821.1:1312425-1315102(-) | protein_length=829 | sequence_SO=chromosome | SO=protein_coding | is_pseudo=false	0.012	1.644	2	1	1	1	829	0	1	1.497	0.279197	0	119.9	80.1			Not Found	Peak Found	Not Found	Not Found	Not Found	High
CNAG_01718	transcript=CNAG_01718-t26_1 | gene=CNAG_01718 | organism=Cryptococcus_neoformans_var._grubii_H99 | gene_product=hypothetical protein | transcript_product=hypothetical protein | location=CP003830.1:699124-701492(+) | protein_length=509 | sequence_SO=chromosome | SO=protein_coding | is_pseudo=false	0.012	1.63	3	1	1	1	509	0	1	0.842	0.95217	0	91.4	108.6			Not Found	Not Found	Peak Found	High	Not Found	Not Found
CNAG_01060	transcript=CNAG_01060-t26_2 | gene=CNAG_01060 | organism=Cryptococcus_neoformans_var._grubii_H99 | gene_product=hypothetical protein, hypothetical protein, variant | transcript_product=hypothetical protein | location=CP003824.1:1312651-1314259(-) | protein_length=260 | sequence_SO=chromosome | SO=protein_coding | is_pseudo=false	0.012	1.626	3	1	1	1	260	0	1	0.01	1.47931e-16			200			Not Found	Not Found	Not Found	High	Not Found	Not Found
CNAG_06421	transcript=CNAG_06421-t26_1 | gene=CNAG_06421 | organism=Cryptococcus_neoformans_var._grubii_H99 | gene_product=acetolactate synthase, small subunit | transcript_product=acetolactate synthase, small subunit | location=CP003832.1:434871-436211(-) | protein_length=357 | sequence_SO=chromosome | SO=protein_coding | is_pseudo=false	0.011	1.61	3	1	1	1	357	16	1	0.292	6.79232e-05	0	45.3	154.7			Not Found	Not Found	Peak Found	Not Found	Not Found	High
CNAG_01899	transcript=CNAG_01899-t26_1 | gene=CNAG_01899 | organism=Cryptococcus_neoformans_var._grubii_H99 | gene_product=prefoldin alpha subunit | transcript_product=prefoldin alpha subunit | location=CP003830.1:1204931-1205569(+) | protein_length=153 | sequence_SO=chromosome | SO=protein_coding | is_pseudo=false	0.011	1.607	9	1	1	1	153	25	1	1.048	0.95217	0	102.3	97.7			Not Found	Not Found	Peak Found	High	Not Found	Not Found
CNAG_06535	transcript=CNAG_06535-t26_1 | gene=CNAG_06535 | organism=Cryptococcus_neoformans_var._grubii_H99 | gene_product=ribosome biogenesis protein UTP30 | transcript_product=ribosome biogenesis protein UTP30 | location=CP003826.1:43601-44850(+) | protein_length=358 | sequence_SO=chromosome | SO=protein_coding | is_pseudo=false	0.011	1.605	3	1	1	1	358	0	1	1.038	0.95217	61.86	101.9	98.1	25.39	63.27	Not Found	High	Peak Found	Peak Found	Not Found	Peak Found
CNAG_06744	transcript=CNAG_06744-t26_1 | gene=CNAG_06744 | organism=Cryptococcus_neoformans_var._grubii_H99 | gene_product=chromatin structure-remodeling complex subunit RSC9 | transcript_product=chromatin structure-remodeling complex subunit RSC9 | location=CP003821.1:161809-164134(+) | protein_length=732 | sequence_SO=chromosome | SO=protein_coding | is_pseudo=false	0.011	1.583	2	1	1	1	732	0	1	0.886	0.992721	112.59	104.4	95.6	54.85	109.45	Peak Found	Peak Found	Peak Found	Peak Found	Not Found	High
CNAG_05933	transcript=CNAG_05933-t26_1 | gene=CNAG_05933 | organism=Cryptococcus_neoformans_var._grubii_H99 | gene_product=hypothetical protein | transcript_product=hypothetical protein | location=CP003826.1:1250203-1252717(-) | protein_length=766 | sequence_SO=chromosome | SO=protein_coding | is_pseudo=false	0.011	1.525	1	1	1	1	766	0	1								Not Found	Not Found	Not Found	High	Not Found	Not Found
CNAG_05587	transcript=CNAG_05587-t26_1 | gene=CNAG_05587 | organism=Cryptococcus_neoformans_var._grubii_H99 | gene_product=hypothetical protein | transcript_product=hypothetical protein | location=CP003833.2:705694-707141(-) | protein_length=318 | sequence_SO=chromosome | SO=protein_coding | is_pseudo=false	0.011	1.523	4	1	1	1	318	0	1	1.268	0.64545	25.59	111.8	88.2	24.82		Peak Found	High	Peak Found	Not Found	Not Found	Peak Found
CNAG_04484	transcript=CNAG_04484-t26_1 | gene=CNAG_04484 | organism=Cryptococcus_neoformans_var._grubii_H99 | gene_product=hypothetical protein | transcript_product=hypothetical protein | location=CP003828.1:983144-986823(+) | protein_length=1119 | sequence_SO=chromosome | SO=protein_coding | is_pseudo=false	0.011	1.505	1	1	1	1	1119	25	1	1.515	0.263836	51.72	120.5	79.5	13.14	48.73	Not Found	Peak Found	Peak Found	Peak Found	High	Peak Found
CNAG_03575	transcript=CNAG_03575-t26_1 | gene=CNAG_03575 | organism=Cryptococcus_neoformans_var._grubii_H99 | gene_product=alpha-L-rhamnosidase | transcript_product=alpha-L-rhamnosidase | location=CP003827.1:1313585-1316447(+) | protein_length=867 | sequence_SO=chromosome | SO=protein_coding | is_pseudo=false	0.011	1.501	1	1	1	1	867	18	1	1.396	0.444397	0	116.5	83.5			Not Found	Peak Found	Not Found	High	Not Found	Not Found
CNAG_02783	transcript=CNAG_02783-t26_1 | gene=CNAG_02783 | organism=Cryptococcus_neoformans_var._grubii_H99 | gene_product=hypothetical protein | transcript_product=hypothetical protein | location=CP003822.1:775278-775961(-) | protein_length=172 | sequence_SO=chromosome | SO=protein_coding | is_pseudo=false	0.012	1.463	8	1	1	1	172	0	1	1.007	0.969015	19.6	100.3	99.7	15.43	3.24	High	Peak Found	Peak Found	Peak Found	Not Found	Peak Found
CNAG_02687	transcript=CNAG_02687-t26_1 | gene=CNAG_02687 | organism=Cryptococcus_neoformans_var._grubii_H99 | gene_product=hypothetical protein | transcript_product=hypothetical protein | location=CP003822.1:1014238-1015390(+) | protein_length=296 | sequence_SO=chromosome | SO=protein_coding | is_pseudo=false	0.012	1.462	6	1	1	1	296	0	1								Not Found	Not Found	Not Found	Not Found	Not Found	High
CNAG_02239	transcript=CNAG_02239-t26_1 | gene=CNAG_02239 | organism=Cryptococcus_neoformans_var._grubii_H99 | gene_product=26S protease regulatory subunit 4 | transcript_product=26S protease regulatory subunit 4 | location=CP003825.1:825378-827044(+) | protein_length=438 | sequence_SO=chromosome | SO=protein_coding | is_pseudo=false	0.012	1.459	2	1	1	1	438	0	1	100	1.47931e-16		200				High	Not Found	Not Found	Not Found	Not Found	Not Found
CNAG_07903	transcript=CNAG_07903-t26_1 | gene=CNAG_07903 | organism=Cryptococcus_neoformans_var._grubii_H99 | gene_product=Predicted Rho guanine nucleotide exchange factor (Rho GEF) | transcript_product=Predicted Rho guanine nucleotide exchange factor (Rho GEF) | location=CP003831.1:334320-340644(-) | protein_length=1864 | sequence_SO=chromosome | SO=protein_coding | is_pseudo=false	0.015	1.442	1	1	1	1	1864	0	1	1.338	0.53127	77.19	78.2	121.8	62.87	50.47	Peak Found	Peak Found	Peak Found	High	Peak Found	Peak Found
CNAG_01131	transcript=CNAG_01131-t26_1 | gene=CNAG_01131 | organism=Cryptococcus_neoformans_var._grubii_H99 | gene_product=hypothetical protein | transcript_product=hypothetical protein | location=CP003824.1:1119466-1119719(-) | protein_length=65 | sequence_SO=chromosome | SO=protein_coding | is_pseudo=false	0.015	1.432	14	1	1	1	65	0	1	0.724	0.76641	32.61	84	116	33.68	38.18	Peak Found	Peak Found	Not Found	High	Not Found	Peak Found
CNAG_05809	transcript=CNAG_05809-t26_1 | gene=CNAG_05809 | organism=Cryptococcus_neoformans_var._grubii_H99 | gene_product=ferrochelatase | transcript_product=ferrochelatase | location=CP003826.1:931008-932572(+) | protein_length=413 | sequence_SO=chromosome | SO=protein_coding | is_pseudo=false	0.025	1.391	3	1	1	1	413	26	1	0.01	1.47931e-16			200			Not Found	Not Found	Not Found	Not Found	Not Found	High
CNAG_03446	transcript=CNAG_03446-t26_1 | gene=CNAG_03446 | organism=Cryptococcus_neoformans_var._grubii_H99 | gene_product=hypothetical protein | transcript_product=hypothetical protein | location=CP003827.1:966337-968088(+) | protein_length=423 | sequence_SO=chromosome | SO=protein_coding | is_pseudo=false	0.025	1.389	2	1	1	1	423	0	1	3.842	3.3962e-07	0	158.7	41.3			High	Not Found	Not Found	Not Found	Not Found	Peak Found
CNAG_05366	transcript=CNAG_05366-t26_1 | gene=CNAG_05366 | organism=Cryptococcus_neoformans_var._grubii_H99 | gene_product=translation initiation factor 2A | transcript_product=translation initiation factor 2A | location=CP003833.2:101888-104122(+) | protein_length=630 | sequence_SO=chromosome | SO=protein_coding | is_pseudo=false	0.025	1.368	2	1	1	1	630	0	1	0.01	1.47931e-16			200			Not Found	Not Found	Not Found	Not Found	Not Found	High
CNAG_05623	transcript=CNAG_05623-t26_1 | gene=CNAG_05623 | organism=Cryptococcus_neoformans_var._grubii_H99 | gene_product=chorismate synthase | transcript_product=chorismate synthase | location=CP003833.2:809438-810920(-) | protein_length=421 | sequence_SO=chromosome | SO=protein_coding | is_pseudo=false	0.027	1.349	2	1	1	1	421	0	1	0.659	0.574664	0	79.5	120.5			Peak Found	Not Found	Not Found	Not Found	Not Found	High
CNAG_07108	transcript=CNAG_07108-t26_1 | gene=CNAG_07108 | organism=Cryptococcus_neoformans_var._grubii_H99 | gene_product=tip120-family protein | transcript_product=tip120-family protein | location=CP003822.1:1192668-1197066(+) | protein_length=1266 | sequence_SO=chromosome | SO=protein_coding | is_pseudo=false	0.027	1.338	1	1	1	1	1266	37	1	0.85	0.968306	21.15	91.9	108.1	41.85		High	Peak Found	Peak Found	Not Found	Not Found	Peak Found
CNAG_01799	transcript=CNAG_01799-t26_1 | gene=CNAG_01799 | organism=Cryptococcus_neoformans_var._grubii_H99 | gene_product=ubiquinol-cytochrome c reductase subunit 8 | transcript_product=ubiquinol-cytochrome c reductase subunit 8 | location=CP003830.1:960422-961192(-) | protein_length=119 | sequence_SO=chromosome | SO=protein_coding | is_pseudo=false	0.029	1.296	8	1	1	1	119	0	1	0.253	4.29876e-06	1.68	40.4	159.6	1.6		Not Found	Peak Found	Peak Found	Not Found	Not Found	High
CNAG_05416	transcript=CNAG_05416-t26_1 | gene=CNAG_05416 | organism=Cryptococcus_neoformans_var._grubii_H99 | gene_product=pre-mRNA-processing protein 45 | transcript_product=pre-mRNA-processing protein 45 | location=CP003833.2:250965-252927(-) | protein_length=574 | sequence_SO=chromosome | SO=protein_coding | is_pseudo=false	0.03	1.281	5	1	1	1	574	0	1								Not Found	Not Found	Not Found	High	Not Found	Not Found
CNAG_04709	transcript=CNAG_04709-t26_1 | gene=CNAG_04709 | organism=Cryptococcus_neoformans_var._grubii_H99 | gene_product=hypothetical protein | transcript_product=hypothetical protein | location=CP003829.1:619979-621105(-) | protein_length=356 | sequence_SO=chromosome | SO=protein_coding | is_pseudo=false	0.03	1.281	4	1	1	1	356	0	1	100	1.47931e-16		200				Not Found	High	Not Found	Not Found	Not Found	Not Found
CNAG_02745	transcript=CNAG_02745-t26_1 | gene=CNAG_02745 | organism=Cryptococcus_neoformans_var._grubii_H99 | gene_product=dicer-like protein 2 | transcript_product=dicer-like protein 2 | location=CP003822.1:856228-859574(-) | protein_length=972 | sequence_SO=chromosome | SO=protein_coding | is_pseudo=false	0.03	1.268	2	1	1	1	972	0	1								Not Found	Not Found	Not Found	High	Not Found	Not Found
CNAG_06340	transcript=CNAG_06340-t26_1 | gene=CNAG_06340 | organism=Cryptococcus_neoformans_var._grubii_H99 | gene_product=pre-rRNA-processing protein TSR4 | transcript_product=pre-rRNA-processing protein TSR4 | location=CP003832.1:244718-246098(+) | protein_length=443 | sequence_SO=chromosome | SO=protein_coding | is_pseudo=false	0.03	1.259	2	1	1	1	443	0	1	1.016	0.963845	32.31	104.3	95.7	14.87	29.59	Peak Found	Peak Found	Peak Found	Peak Found	Not Found	High
CNAG_07530	transcript=CNAG_07530-t26_1 | gene=CNAG_07530 | organism=Cryptococcus_neoformans_var._grubii_H99 | gene_product=hypothetical protein | transcript_product=hypothetical protein | location=CP003822.1:1121512-1125359(+) | protein_length=1229 | sequence_SO=chromosome | SO=protein_coding | is_pseudo=false	0.03	1.248	1	1	1	1	1229	0	1								Not Found	High	Not Found	Not Found	Not Found	Not Found
CNAG_02688	transcript=CNAG_02688-t26_1 | gene=CNAG_02688 | organism=Cryptococcus_neoformans_var._grubii_H99 | gene_product=hypothetical protein | transcript_product=hypothetical protein | location=CP003822.1:1012919-1013995(-) | protein_length=272 | sequence_SO=chromosome | SO=protein_coding | is_pseudo=false	0.03	1.245	3	1	1	1	272	0	1	0.517	0.121027	40.04	68.2	131.8	39.2	13	Peak Found	Peak Found	Peak Found	High	Peak Found	Peak Found
CNAG_05093	transcript=CNAG_05093-t26_1 | gene=CNAG_05093 | organism=Cryptococcus_neoformans_var._grubii_H99 | gene_product=hypothetical protein | transcript_product=hypothetical protein | location=CP003823.1:419046-420465(+) | protein_length=456 | sequence_SO=chromosome | SO=protein_coding | is_pseudo=false	0.03	1.242	2	1	1	1	456	0	1	1.039	0.95217	63.81	104.6	95.4	59.07	7.42	Not Found	Peak Found	Peak Found	High	Peak Found	Peak Found
CNAG_00084	transcript=CNAG_00084-t26_1 | gene=CNAG_00084 | organism=Cryptococcus_neoformans_var._grubii_H99 | gene_product=glutamine-tRNA ligase | transcript_product=glutamine-tRNA ligase | location=CP003820.1:236469-239638(+) | protein_length=858 | sequence_SO=chromosome | SO=protein_coding | is_pseudo=false	0.034	1.205	2	1	1	1	858	0	1	0.952	0.992721	21.27	97.8	102.2	41.25	41.93	Peak Found	Peak Found	Peak Found	Peak Found	Peak Found	High
CNAG_00887	transcript=CNAG_00887-t26_1 | gene=CNAG_00887 | organism=Cryptococcus_neoformans_var._grubii_H99 | gene_product=hypothetical protein | transcript_product=hypothetical protein | location=CP003824.1:1722653-1724587(-) | protein_length=607 | sequence_SO=chromosome | SO=protein_coding | is_pseudo=false	0.034	1.199	1	1	1	1	607	21	1	0.659	0.574664	10	79.5	120.5	2.96	46.27	Not Found	Peak Found	High	Peak Found	Peak Found	Peak Found
CNAG_04782	transcript=CNAG_04782-t26_2 | gene=CNAG_04782 | organism=Cryptococcus_neoformans_var._grubii_H99 | gene_product=hypothetical protein, hypothetical protein, variant | transcript_product=hypothetical protein, variant | location=CP003829.1:417303-420112(-) | protein_length=724 | sequence_SO=chromosome | SO=protein_coding | is_pseudo=false	0.034	1.196	2	1	1	1	724	0	1	0.01	1.47931e-16			200			Not Found	Not Found	Not Found	High	Not Found	Not Found
CNAG_01295	transcript=CNAG_01295-t26_2 | gene=CNAG_01295 | organism=Cryptococcus_neoformans_var._grubii_H99 | gene_product=acyl carrier protein, acyl carrier protein, variant | transcript_product=acyl carrier protein, variant | location=CP003824.1:662255-662916(+) | protein_length=141 | sequence_SO=chromosome | SO=protein_coding | is_pseudo=false	0.035	1.186	9	1	1	1	141	0	1	1.254	0.682237	100.37	83.7	116.3	71.79	83.61	Peak Found	Peak Found	Peak Found	High	Peak Found	Peak Found
CNAG_04745	transcript=CNAG_04745-t26_1 | gene=CNAG_04745 | organism=Cryptococcus_neoformans_var._grubii_H99 | gene_product=hypothetical protein | transcript_product=hypothetical protein | location=CP003829.1:517454-519691(+) | protein_length=648 | sequence_SO=chromosome | SO=protein_coding | is_pseudo=false	0.036	1.165	2	1	1	1	648	0	1								High	Not Found	Not Found	Not Found	Not Found	Not Found
CNAG_03602	transcript=CNAG_03602-t26_1 | gene=CNAG_03602 | organism=Cryptococcus_neoformans_var._grubii_H99 | gene_product=U3 small nucleolar RNA-associated protein 5 | transcript_product=U3 small nucleolar RNA-associated protein 5 | location=CP003821.1:310532-312726(-) | protein_length=714 | sequence_SO=chromosome | SO=protein_coding | is_pseudo=false	0.038	1.146	3	1	1	1	714	0	1	100	1.47931e-16		200				High	Not Found	Not Found	Not Found	Not Found	Not Found
CNAG_01144	transcript=CNAG_01144-t26_1 | gene=CNAG_01144 | organism=Cryptococcus_neoformans_var._grubii_H99 | gene_product=replication factor A1 | transcript_product=replication factor A1 | location=CP003824.1:1086236-1088477(-) | protein_length=613 | sequence_SO=chromosome | SO=protein_coding | is_pseudo=false	0.038	1.146	1	1	1	1	613	0	1	0.69	0.696078	96.68	81.7	118.3	81.98		Peak Found	Peak Found	Peak Found	Not Found	High	Not Found
CNAG_04824	transcript=CNAG_04824-t26_1 | gene=CNAG_04824 | organism=Cryptococcus_neoformans_var._grubii_H99 | gene_product=mitotic spindle assembly checkpoint protein MAD1 | transcript_product=mitotic spindle assembly checkpoint protein MAD1 | location=CP003829.1:303687-306024(+) | protein_length=679 | sequence_SO=chromosome | SO=protein_coding | is_pseudo=false	0.038	1.143	1	1	1	1	679	0	1	0.01	1.47931e-16			200			Not Found	Not Found	Not Found	Not Found	Not Found	High
CNAG_00570	transcript=CNAG_00570-t26_1 | gene=CNAG_00570 | organism=Cryptococcus_neoformans_var._grubii_H99 | gene_product=cAMP-dependent protein kinase regulator | transcript_product=cAMP-dependent protein kinase regulator | location=CP003820.1:1468943-1470619(-) | protein_length=482 | sequence_SO=chromosome | SO=protein_coding | is_pseudo=false	0.038	1.141	2	1	1	1	482	0	1	0.01	1.47931e-16			200			Not Found	Not Found	Not Found	Not Found	Not Found	High
CNAG_00595	transcript=CNAG_00595-t26_1 | gene=CNAG_00595 | organism=Cryptococcus_neoformans_var._grubii_H99 | gene_product=hypothetical protein | transcript_product=hypothetical protein | location=CP003820.1:1529446-1530958(-) | protein_length=408 | sequence_SO=chromosome | SO=protein_coding | is_pseudo=false	0.038	1.104	2	1	1	1	408	0	1	0.652	0.56391	36.73	86.9	113.1	32.65	32.33	High	Peak Found	Peak Found	Peak Found	Not Found	Peak Found
CNAG_05388	transcript=CNAG_05388-t26_1 | gene=CNAG_05388 | organism=Cryptococcus_neoformans_var._grubii_H99 | gene_product=formamidopyrimidine-DNA glycosylase | transcript_product=formamidopyrimidine-DNA glycosylase | location=CP003833.2:177521-179545(-) | protein_length=472 | sequence_SO=chromosome | SO=protein_coding | is_pseudo=false	0.039	1.064	2	1	1	1	472	0	1	1.549	0.224782	19	121.5	78.5		28.15	Peak Found	Not Found	Not Found	Peak Found	Peak Found	High
CNAG_00012	transcript=CNAG_00012-t26_1 | gene=CNAG_00012 | organism=Cryptococcus_neoformans_var._grubii_H99 | gene_product=hypothetical protein | transcript_product=hypothetical protein | location=CP003820.1:43365-44818(+) | protein_length=386 | sequence_SO=chromosome | SO=protein_coding | is_pseudo=false	0.04	1.054	3	1	1	1	386	30	1	0.634	0.503623	39.99	77.6	122.4	4.48	48.59	High	Peak Found	Peak Found	Peak Found	Peak Found	Peak Found
CNAG_00635	transcript=CNAG_00635-t26_1 | gene=CNAG_00635 | organism=Cryptococcus_neoformans_var._grubii_H99 | gene_product=cytoplasmic protein | transcript_product=cytoplasmic protein | location=CP003820.1:1641789-1646163(-) | protein_length=1304 | sequence_SO=chromosome | SO=protein_coding | is_pseudo=false	0.042	1.027	1	1	1	1	1304	0	1								Not Found	Not Found	Not Found	High	Not Found	Not Found
CNAG_06810	transcript=CNAG_06810-t26_1 | gene=CNAG_06810 | organism=Cryptococcus_neoformans_var._grubii_H99 | gene_product=hypothetical protein | transcript_product=hypothetical protein | location=CP003824.1:202817-203924(+) | protein_length=298 | sequence_SO=chromosome | SO=protein_coding | is_pseudo=false	0.046	1.001	4	1	1	1	298	0	1								Not Found	Not Found	Not Found	Not Found	High	Not Found
CNAG_07815	transcript=CNAG_07815-t26_1 | gene=CNAG_07815 | organism=Cryptococcus_neoformans_var._grubii_H99 | gene_product=hypothetical protein | transcript_product=hypothetical protein | location=CP003823.1:509408-512924(+) | protein_length=1117 | sequence_SO=chromosome | SO=protein_coding | is_pseudo=false	0.052	0.982	1	1	1	1	1117	0	1								Not Found	Not Found	Not Found	Not Found	High	Not Found
CNAG_04807	transcript=CNAG_04807-t26_1 | gene=CNAG_04807 | organism=Cryptococcus_neoformans_var._grubii_H99 | gene_product=hypothetical protein | transcript_product=hypothetical protein | location=CP003829.1:344828-346024(+) | protein_length=380 | sequence_SO=chromosome | SO=protein_coding | is_pseudo=false	0.051	0.971	4	1	1	1	380	0	1								Not Found	High	Not Found	Not Found	Not Found	Not Found
CNAG_02084	transcript=CNAG_02084-t26_1 | gene=CNAG_02084 | organism=Cryptococcus_neoformans_var._grubii_H99 | gene_product=farnesyl diphosphate synthase | transcript_product=farnesyl diphosphate synthase | location=CP003825.1:1240228-1241779(-) | protein_length=374 | sequence_SO=chromosome | SO=protein_coding | is_pseudo=false	0.055	0.913	7	1	1	1	374	0	1								Not Found	Not Found	Not Found	Not Found	Not Found	High
CNAG_06793	transcript=CNAG_06793-t26_1 | gene=CNAG_06793 | organism=Cryptococcus_neoformans_var._grubii_H99 | gene_product=exonuclease 1 | transcript_product=exonuclease 1 | location=CP003821.1:23204-27195(-) | protein_length=1101 | sequence_SO=chromosome | SO=protein_coding | is_pseudo=false	0.058	0.903	1	1	1	1	1101	0	1	1.023	0.95217	29.98	107.2	92.8	18.93	24.34	High	Peak Found	Peak Found	Peak Found	Peak Found	Peak Found
CNAG_07781	transcript=CNAG_07781-t26_2 | gene=CNAG_07781 | organism=Cryptococcus_neoformans_var._grubii_H99 | gene_product=ATP-dependent bile acid transporter, ATP-dependent bile acid transporter, variant | transcript_product=ATP-dependent bile acid transporter | location=CP003828.1:1134904-1141509(-) | protein_length=1622 | sequence_SO=chromosome | SO=protein_coding | is_pseudo=false	0.061	0.876	1	1	1	1	1622	0	1	0.961	0.992721	97.92	129.8	70.2	61.19	111.17	Peak Found	Peak Found	Peak Found	Peak Found	Not Found	High
CNAG_04398	transcript=CNAG_04398-t26_1 | gene=CNAG_04398 | organism=Cryptococcus_neoformans_var._grubii_H99 | gene_product=specific RNA polymerase II transcription factor | transcript_product=specific RNA polymerase II transcription factor | location=CP003828.1:757210-760655(+) | protein_length=950 | sequence_SO=chromosome | SO=protein_coding | is_pseudo=false	0.062	0.865	3	1	1	1	950	0	1								Not Found	Not Found	Not Found	Not Found	Not Found	High
CNAG_01186	transcript=CNAG_01186-t26_1 | gene=CNAG_01186 | organism=Cryptococcus_neoformans_var._grubii_H99 | gene_product=hypothetical protein | transcript_product=hypothetical protein | location=CP003824.1:975590-978242(+) | protein_length=759 | sequence_SO=chromosome | SO=protein_coding | is_pseudo=false	0.061	0.847	1	1	1	1	759	0	1	0.762	0.864708	134.2	103.4	96.6	48.2	119.29	Peak Found	Peak Found	Peak Found	Peak Found	Not Found	High
CNAG_00070	transcript=CNAG_00070-t26_1 | gene=CNAG_00070 | organism=Cryptococcus_neoformans_var._grubii_H99 | gene_product=hypothetical protein | transcript_product=hypothetical protein | location=CP003820.1:195355-197337(+) | protein_length=620 | sequence_SO=chromosome | SO=protein_coding | is_pseudo=false	0.061	0.844	1	1	1	1	620	0	1	1.109	0.911424	0	105.2	94.8			Peak Found	Not Found	Not Found	High	Not Found	Not Found
CNAG_06997	transcript=CNAG_06997-t26_1 | gene=CNAG_06997 | organism=Cryptococcus_neoformans_var._grubii_H99 | gene_product=tRNA-dihydrouridine synthase 3 | transcript_product=tRNA-dihydrouridine synthase 3 | location=CP003828.1:1146880-1149711(-) | protein_length=725 | sequence_SO=chromosome | SO=protein_coding | is_pseudo=false	0.063	0.836	1	1	1	1	725	0	1	0.734	0.781995	0	84.6	115.4			Not Found	Not Found	Peak Found	High	Not Found	Not Found
CNAG_06006	transcript=CNAG_06006-t26_1 | gene=CNAG_06006 | organism=Cryptococcus_neoformans_var._grubii_H99 | gene_product=hypothetical protein | transcript_product=hypothetical protein | location=CP003831.1:60590-62131(-) | protein_length=473 | sequence_SO=chromosome | SO=protein_coding | is_pseudo=false	0.063	0.836	2	1	1	1	473	0	1	0.01	1.47931e-16			200			Not Found	Not Found	Not Found	High	Not Found	Not Found
CNAG_01939	transcript=CNAG_01939-t26_1 | gene=CNAG_01939 | organism=Cryptococcus_neoformans_var._grubii_H99 | gene_product=hypothetical protein | transcript_product=hypothetical protein | location=CP003830.1:1320732-1323273(+) | protein_length=760 | sequence_SO=chromosome | SO=protein_coding | is_pseudo=false	0.065	0.831	2	1	1	1	760	0	1	0.951	0.992721	49.39	107.7	92.3	22.31	43.31	Peak Found	Peak Found	Peak Found	Peak Found	High	Peak Found
